# Supplementary material for: Dose-response relationship between weekly physical activity level and the frequency of colds in Chinese middle-aged and elderly individuals
Source: PeerJ. 2024 May 29;12:e17459. doi: 10.7717/peerj.17459 (PMC11143968; doi:10.7717/peerj.17459)
Supplement: Supplemental Information 1 [file peerj-12-17459-s001.xlsx]

## Sheet: Raw data
No.	1. Gender (1= male, 2=female)	2. Age (3=41-60, 4=61-70,5=Over 71 years old)	3. Have you been diagnosed with any of the following chronic diseases at a level 2 or higher hospital ? (1= yes, 2=no)													Your level of education (1=Below junior high school, 2=High school, 3=Secondary school, 4=College, 5=Bachelor's degree, 6=Master's Degree, 7=Doctorate)	Your occupation (1=Heads of state organs, party organisations, enterprises and institutions, 2=Professionals and technicians, 3=Officials and related personnel, 4=Commercial and service personnel, 5=Agricultural, forestry, animal husbandry, fishery, and water conservancy workers, 6=Operators of production and transport equipment and related personnel, 7=Students, 8=Other workers who cannot be eas…	How many times per week have you exercised in the last six months (1=No exercise, 2=One to two times, 3=Three to five times, 4=Almost every day)	7. The form of exercise you often choose when exercising [For ranking questions, please put the numbers in brackets] (1 = the first position, 2 = the second position, 3 = the third position… ,-2= none)																	8. How long have you been adhering to your primary form of exercise ? (1 = Within two months, 2 = Two to three months, 3 = Three to four months, 4= Four to six months, 5=Six months to one year, 6=Other ___)	9. How long do you exercise each time? (1=Half hour,2=1 hour,3=1½ hours,4=2 hours or more)	10. Number of colds you have had in the past year.(1=Almost never,2=Once, 3=Twice, 4=Three times, 5=More than four times )	11. Where do you usually exercise? [For ranking questions, please put the numbers in parentheses] (1 = the first position, 2 = the second position, 3 = the third position… ,-2= none)						12. Do you have a professional to guide you in your fitness process ?(1 = yes, 2= no)	13. How do you feel overall during your exercise?(1= As quiet as it gets (0 points), 2=Very, very relaxed (1 point), 3=Easy (2 points), 4= Moderate (3 points), 5=Somewhat difficult (4 points), 6=Difficult (5 points), 7=(6 points), 8=Very difficult (7 marks), 9= (8 points), 10= (9 points), 11=Reaching the limit (10 points))	14. How do you heart feel during your exercise?(1= As quiet as it gets (0 points), 2=Very, very relaxed (1 point), 3=Easy (2 points), 4= Moderate (3 points), 5=Somewhat difficult (4 points), 6=Difficult (5 points), 7=(6 points), 8=Very difficult (7 marks), 9= (8 points), 10= (9 points), 11=Reaching the limit (10 points))	15. How do you breathing feel during your exercise?(1= As quiet as it gets (0 points), 2=Very, very relaxed (1 point), 3=Easy (2 points), 4= Moderate (3 points), 5=Somewhat difficult (4 points), 6=Difficult (5 points), 7=(6 points), 8=Very difficult (7 marks), 9= (8 points), 10= (9 points), 11=Reaching the limit (10 points))	16. How do you muscles feel during your exercise?(1= As quiet as it gets (0 points), 2=Very, very relaxed (1 point), 3=Easy (2 points), 4= Moderate (3 points), 5=Somewhat difficult (4 points), 6=Difficult (5 points), 7=(6 points), 8=Very difficult (7 marks), 9= (8 points), 10= (9 points), 11=Reaching the limit (10 points))
			High blood pressure	High Blood Lipid	Diabetes	Malignant tumours such as cancer (excluding mild skin cancer)	Chronic lung diseases such as chronic bronchitis or emphysema (excluding tumours or cancer)	Liver disease (except fatty liver, tumour or cancer)	Cerebral stroke (stroke)	Kidney disease (excluding tumours or cancer)	Stomach or digestive system diseases (excluding tumours or cancer)	Memory-related diseases (Alzheimer's disease, brain atrophy, Parkinson's disease)	Osteoarthritis or rheumatism or hospital-diagnosed osteoporosis	None of the above diseases	Number of chronic diseases				Brisk walking	Running	Swimming	Basketball	Badminton	Square Dance	Taijiquan	Tennis	Skiing	Volleyball	Football	Table tennis	Strength Training	Yoga	Aerobics	Cycling	Others				Park Square	Community Open Space	Gymnasium	Public streets	Exercise areas provided by the community for specific purposes	Your own yard or indoor other
1	2	3	2	2	2	2	2	2	2	2	1	2	2	2	1	6	1	2	1	-2	-2	-2	-2	-2	-2	-2	-2	-2	-2	-2	-2	-2	-2	-2	-2	1	1	3	-2	-2	1	-2	-2	2	2	4	6	6	7
2	1	5	1	1	1	2	2	2	2	2	2	2	2	2	3	1	2	1	1	-2	-2	-2	-2	-2	-2	-2	-2	-2	-2	-2	-2	-2	-2	-2	-2	1	1	1	1	-2	-2	-2	-2	-2	1	1	1	1	1
3	2	3	2	2	2	2	2	2	2	2	2	2	2	1	0	5	2	2	1	-2	-2	-2	-2	-2	-2	-2	-2	-2	-2	-2	-2	-2	-2	-2	-2	4	1	2	-2	-2	-2	-2	-2	1	2	4	5	5	5
4	1	3	1	2	1	2	2	2	2	2	2	2	2	2	2	1	5	2	1	-2	-2	-2	-2	-2	-2	-2	-2	-2	-2	-2	-2	-2	-2	-2	-2	1	2	1	-2	-2	-2	1	-2	-2	2	2	1	1	1
5	1	3	2	2	2	2	2	2	2	2	2	2	2	1	0	7	2	2	1	-2	-2	-2	-2	-2	-2	-2	-2	-2	-2	-2	-2	-2	-2	-2	2	4	4	1	1	-2	-2	-2	-2	-2	2	5	5	5	5
6	2	3	2	2	2	2	2	2	2	2	2	2	2	1	0	4	1	2	-2	-2	-2	-2	-2	-2	-2	-2	-2	-2	-2	-2	-2	-2	1	-2	-2	4	3	1	-2	-2	-2	-2	-2	1	2	2	3	3	3
7	1	4	1	2	2	2	2	2	2	2	2	2	2	2	1	3	2	4	1	-2	-2	-2	-2	-2	-2	-2	-2	-2	-2	-2	-2	-2	-2	2	-2	4	4	2	-2	-2	-2	1	-2	-2	2	4	5	4	4
8	2	3	2	2	2	2	2	2	2	2	2	2	2	1	0	1	2	4	-2	-2	-2	-2	-2	-2	-2	-2	-2	-2	-2	-2	-2	-2	-2	-2	1	4	4	3	-2	-2	-2	-2	-2	1	2	4	1	1	4
9	2	3	2	2	2	2	2	2	2	2	2	2	2	1	0	6	2	3	1	-2	-2	-2	-2	-2	-2	-2	-2	-2	-2	-2	-2	-2	-2	-2	-2	4	2	1	1	2	-2	-2	-2	-2	2	3	3	3	4
10	2	3	2	1	2	2	2	2	2	2	1	2	2	2	2	5	1	2	-2	-2	-2	-2	-2	-2	1	-2	-2	-2	-2	-2	-2	-2	-2	-2	-2	2	4	2	1	-2	-2	-2	-2	-2	1	4	2	2	2
11	1	4	2	2	2	2	2	2	2	2	2	2	2	1	0	5	1	3	1	-2	-2	-2	-2	-2	-2	-2	-2	-2	-2	-2	-2	-2	-2	-2	-2	4	2	1	1	2	-2	-2	-2	-2	2	3	1	1	2
12	2	3	2	1	2	2	2	2	2	2	1	2	2	2	2	4	6	3	1	-2	2	-2	-2	-2	-2	-2	-2	-2	-2	-2	-2	-2	-2	-2	-2	4	2	2	-2	1	-2	-2	2	-2	2	4	8	8	6
13	1	3	2	2	2	2	2	2	2	2	2	2	2	1	0	5	1	3	1	-2	2	-2	-2	-2	-2	-2	-2	-2	-2	-2	3	-2	-2	-2	-2	4	3	2	-2	-2	1	-2	-2	-2	1	4	4	3	4
14	2	3	2	1	2	2	2	2	2	2	1	2	2	2	2	3	2	2	1	-2	-2	-2	-2	-2	-2	-2	-2	-2	-2	2	-2	-2	-2	-2	-2	2	2	2	-2	-2	-2	-2	-2	1	2	4	4	5	6
15	2	3	2	2	2	2	2	2	2	2	2	2	2	1	0	5	2	2	-2	1	-2	-2	-2	-2	-2	-2	-2	-2	-2	-2	-2	-2	-2	-2	-2	4	2	1	1	-2	-2	-2	-2	-2	2	5	10	10	5
16	2	3	2	2	2	2	2	2	2	2	2	2	2	1	0	5	2	2	-2	-2	-2	-2	-2	-2	-2	-2	-2	-2	-2	-2	-2	-2	-2	-2	1	1	1	1	-2	-2	-2	-2	-2	1	2	4	5	5	5
17	2	3	2	2	2	2	2	2	2	2	2	2	2	1	0	1	6	2	-2	-2	-2	-2	-2	-2	-2	-2	-2	-2	-2	-2	-2	1	-2	-2	-2	4	2	3	-2	-2	-2	-2	-2	1	2	4	6	6	6
18	1	3	2	2	2	2	2	2	2	2	1	2	2	2	1	5	1	2	1	-2	-2	-2	-2	-2	-2	-2	-2	-2	-2	-2	-2	-2	-2	-2	-2	4	2	1	2	-2	-2	1	-2	-2	2	3	3	2	4
19	2	3	2	2	2	2	2	2	2	2	2	2	2	1	0	5	8	2	1	-2	2	-2	-2	-2	-2	-2	-2	-2	-2	-2	-2	3	-2	-2	-2	2	2	1	-2	-2	-2	-2	-2	1	2	4	5	5	5
20	2	3	2	2	2	2	2	2	2	2	2	2	2	1	0	5	1	2	1	-2	-2	-2	-2	-2	-2	-2	-2	-2	-2	-2	-2	-2	-2	-2	-2	4	2	2	1	-2	-2	-2	-2	-2	2	3	1	1	1
21	2	3	2	2	2	2	2	2	2	2	2	2	2	1	0	5	1	2	1	-2	-2	-2	-2	-2	-2	-2	-2	-2	-2	-2	-2	-2	-2	-2	-2	4	2	3	1	-2	-2	-2	-2	-2	2	4	4	5	3
22	1	4	1	1	2	2	2	2	2	2	2	2	2	2	2	3	10	4	-2	-2	-2	-2	-2	-2	-2	-2	-2	-2	-2	-2	-2	-2	-2	1	-2	6	3	1	-2	-2	-2	1	-2	-2	2	4	4	4	4
23	2	3	2	1	2	2	2	2	2	2	2	2	2	2	1	5	1	2	1	-2	-2	-2	-2	-2	-2	-2	-2	-2	-2	-2	-2	-2	-2	-2	-2	1	1	1	-2	1	-2	-2	-2	-2	2	5	6	6	6
24	1	3	2	2	2	2	2	2	2	2	2	2	2	1	0	1	8	3	1	-2	-2	-2	-2	-2	-2	-2	-2	-2	-2	-2	-2	-2	-2	-2	-2	1	1	4	-2	1	-2	-2	-2	-2	2	4	4	4	5
25	2	3	2	2	2	2	2	2	2	2	2	2	2	1	0	2	10	4	1	-2	-2	-2	-2	-2	-2	-2	-2	-2	-2	-2	-2	-2	-2	2	-2	6	2	3	-2	-2	-2	-2	1	-2	2	3	1	1	1
26	2	3	2	2	2	2	2	2	2	2	2	2	2	1	0	5	2	2	1	-2	-2	-2	-2	-2	-2	-2	-2	-2	-2	-2	-2	-2	-2	-2	-2	5	2	1	-2	-2	-2	1	-2	-2	2	3	2	2	2
27	1	3	1	2	2	2	2	2	2	2	2	2	2	2	1	3	2	3	1	2	-2	-2	-2	-2	-2	-2	-2	-2	-2	-2	-2	-2	-2	-2	-2	5	3	3	1	-2	-2	2	-2	-2	2	4	5	5	5
28	2	3	2	2	2	2	2	2	2	2	2	2	1	2	1	6	2	2	1	-2	-2	-2	-2	-2	-2	-2	-2	-2	-2	-2	-2	-2	-2	-2	-2	5	2	1	1	-2	-2	-2	-2	-2	2	3	6	4	6
29	1	3	2	1	2	2	2	2	2	2	2	2	2	2	1	7	2	2	1	-2	-2	-2	-2	-2	-2	-2	-2	-2	-2	-2	-2	-2	-2	-2	-2	5	1	1	-2	-2	-2	1	-2	-2	2	4	5	4	4
30	2	3	2	2	2	2	2	1	2	2	2	2	2	2	1	1	10	2	-2	-2	-2	-2	-2	-2	-2	-2	-2	-2	-2	-2	-2	-2	-2	-2	1	4	1	3	-2	-2	-2	-2	-2	1	2	4	3	4	4
31	1	3	2	2	2	2	2	2	2	2	1	2	2	2	1	4	2	4	1	-2	-2	-2	-2	-2	-2	-2	-2	-2	-2	-2	-2	-2	-2	-2	-2	5	2	3	-2	-2	-2	-2	-2	1	2	4	7	7	7
32	2	3	1	2	2	2	2	2	2	2	2	2	2	2	1	5	2	4	1	-2	-2	-2	-2	-2	-2	-2	-2	-2	-2	2	-2	-2	-2	-2	-2	6	1	3	-2	-2	-2	1	-2	-2	2	4	1	6	6
33	2	3	2	1	2	2	2	2	2	2	2	2	2	2	1	2	10	4	1	-2	-2	-2	-2	-2	2	-2	-2	-2	-2	-2	-2	-2	-2	-2	-2	6	2	1	-2	-2	-2	-2	-2	1	2	3	1	1	1
34	2	3	2	2	2	2	2	2	2	2	2	2	2	1	0	1	4	4	1	-2	-2	-2	-2	-2	-2	-2	-2	-2	-2	-2	-2	-2	-2	-2	-2	2	1	1	-2	-2	-2	1	-2	-2	2	2	1	1	1
35	2	3	2	2	2	2	2	2	2	2	2	2	2	1	0	4	1	2	3	-2	-2	1	-2	-2	-2	-2	-2	-2	-2	-2	-2	-2	-2	2	-2	6	2	1	-2	-2	-2	1	-2	2	2	4	9	7	7
36	1	3	2	2	2	2	2	2	2	2	2	2	2	1	0	1	8	2	-2	-2	-2	-2	-2	-2	-2	-2	-2	-2	-2	-2	-2	-2	-2	-2	1	5	1	1	-2	-2	-2	-2	-2	1	2	2	1	1	1
37	2	3	2	2	2	2	2	2	2	2	2	2	2	1	0	2	10	2	1	-2	-2	-2	-2	-2	-2	-2	-2	-2	-2	-2	-2	-2	-2	-2	-2	6	1	1	-2	1	-2	-2	-2	-2	2	4	7	7	6
38	2	3	2	2	2	2	2	2	2	2	2	2	2	1	0	5	2	3	1	-2	-2	-2	-2	-2	-2	-2	-2	-2	-2	-2	-2	-2	-2	-2	-2	5	2	1	1	2	-2	-2	-2	-2	2	4	4	4	4
39	1	3	2	2	2	2	2	2	2	2	2	2	2	1	0	5	1	2	1	-2	-2	-2	-2	-2	-2	-2	-2	-2	-2	-2	-2	-2	-2	-2	-2	5	2	1	-2	-2	-2	1	-2	-2	2	3	2	2	2
40	1	3	2	1	2	2	2	2	2	2	2	2	2	2	1	5	4	2	2	-2	-2	-2	-2	-2	-2	-2	-2	-2	-2	-2	-2	-2	-2	1	-2	6	1	1	-2	1	-2	2	-2	-2	2	4	5	5	4
41	1	3	1	2	2	2	2	2	2	2	2	2	2	2	1	2	6	2	1	-2	-2	-2	-2	-2	-2	-2	-2	-2	-2	-2	-2	-2	-2	-2	-2	5	1	1	-2	-2	-2	-2	-2	1	1	3	4	4	6
42	1	3	2	2	2	2	2	2	2	2	2	2	2	1	0	2	2	4	-2	-2	-2	-2	-2	-2	-2	-2	-2	-2	-2	-2	-2	-2	-2	-2	1	6	1	5	-2	-2	-2	-2	-2	1	2	4	7	6	6
43	1	3	2	2	2	2	2	2	2	2	1	2	2	2	1	2	6	3	1	-2	-2	-2	-2	-2	-2	-2	-2	-2	-2	-2	-2	-2	-2	-2	2	5	3	1	-2	-2	-2	1	-2	-2	2	4	5	4	6
44	1	3	1	2	1	2	2	2	2	2	2	2	2	2	2	2	6	2	1	-2	-2	-2	-2	-2	-2	-2	-2	-2	-2	-2	-2	-2	-2	-2	-2	4	1	2	-2	-2	-2	-2	-2	1	2	5	4	4	5
45	1	3	2	2	2	2	2	2	2	2	2	2	2	1	0	2	6	3	1	-2	-2	-2	-2	-2	-2	-2	-2	-2	-2	-2	-2	-2	-2	-2	-2	4	1	2	-2	-2	-2	1	-2	-2	2	4	6	6	6
46	2	3	2	2	2	2	2	2	2	2	2	2	1	2	1	1	10	4	1	-2	-2	-2	-2	-2	-2	-2	-2	-2	-2	-2	-2	-2	-2	-2	-2	5	2	3	-2	1	-2	-2	-2	-2	2	3	1	11	11
47	2	3	2	2	2	2	2	2	2	2	1	2	2	2	1	5	1	2	1	-2	-2	-2	-2	-2	-2	-2	-2	-2	-2	-2	-2	-2	-2	-2	-2	1	2	2	1	-2	-2	-2	-2	-2	2	4	6	6	6
48	2	3	2	2	2	2	2	2	2	2	2	2	2	1	0	4	4	3	2	-2	-2	-2	-2	1	-2	-2	-2	-2	-2	-2	-2	-2	-2	-2	-2	6	1	1	1	-2	-2	-2	-2	-2	2	3	1	1	2
49	2	3	2	2	2	2	2	2	2	2	2	2	2	1	0	4	4	3	1	-2	-2	-2	-2	2	-2	-2	-2	-2	-2	-2	-2	-2	-2	-2	-2	5	1	1	1	-2	-2	-2	-2	-2	2	2	1	1	2
50	2	3	2	2	2	2	2	2	2	2	2	2	2	1	0	5	4	2	1	-2	-2	-2	-2	-2	-2	-2	-2	-2	-2	-2	-2	-2	-2	-2	-2	6	1	2	-2	-2	-2	1	-2	-2	2	2	3	3	3
51	2	3	2	2	2	2	2	2	2	2	2	2	2	1	0	2	3	4	1	-2	-2	-2	-2	-2	-2	-2	-2	-2	-2	-2	-2	-2	-2	-2	-2	5	1	5	1	-2	-2	-2	-2	-2	2	4	6	6	6
52	1	3	2	2	2	2	2	2	2	2	2	2	2	1	0	5	1	2	-2	-2	-2	-2	-2	-2	-2	-2	-2	-2	-2	-2	-2	-2	-2	-2	1	1	1	1	-2	1	-2	-2	-2	-2	2	3	6	6	6
53	1	3	2	2	2	2	2	2	2	2	1	2	2	2	1	5	1	4	1	-2	-2	-2	-2	-2	-2	-2	-2	-2	-2	-2	-2	-2	-2	-2	-2	6	2	2	1	-2	-2	-2	-2	-2	2	1	1	1	1
54	2	3	2	2	2	2	2	2	2	2	2	2	2	1	0	5	2	2	1	-2	-2	-2	-2	2	-2	-2	-2	-2	-2	-2	-2	-2	-2	-2	-2	5	1	2	2	-2	-2	-2	-2	1	2	4	6	7	6
55	2	3	2	2	2	2	2	2	2	2	2	2	2	1	0	5	1	2	1	-2	-2	-2	-2	-2	-2	-2	-2	-2	-2	-2	-2	-2	-2	-2	-2	5	1	3	-2	-2	-2	1	-2	-2	2	2	5	3	4
56	2	4	2	2	2	2	2	2	2	2	2	2	2	1	0	2	10	2	1	-2	-2	-2	-2	-2	-2	-2	-2	-2	-2	-2	-2	-2	-2	2	-2	6	2	2	1	-2	-2	-2	-2	-2	2	3	1	1	1
57	1	4	2	2	2	2	2	2	2	2	2	2	2	1	0	4	10	4	1	-2	-2	-2	-2	-2	-2	-2	-2	-2	-2	-2	-2	-2	-2	-2	-2	5	1	2	-2	1	-2	-2	-2	-2	2	4	1	1	4
58	1	3	2	2	2	2	2	2	2	2	2	2	2	1	0	3	2	3	-2	-2	-2	-2	-2	-2	-2	-2	-2	-2	-2	1	-2	-2	-2	-2	-2	6	3	1	-2	-2	-2	-2	1	-2	2	4	4	6	5
59	2	3	2	2	2	2	2	2	2	2	2	2	2	1	0	5	2	2	2	-2	-2	-2	-2	-2	-2	-2	-2	-2	-2	-2	-2	1	-2	-2	-2	2	2	1	-2	-2	-2	-2	-2	1	1	5	6	6	8
60	2	3	2	2	2	2	2	2	2	2	2	2	2	1	0	5	2	2	1	-2	-2	-2	-2	-2	-2	-2	-2	-2	-2	-2	-2	-2	-2	-2	-2	2	3	1	-2	1	-2	-2	-2	-2	2	4	4	4	7
61	2	3	2	2	2	2	2	2	2	2	1	2	1	2	2	1	10	2	-2	-2	-2	-2	-2	-2	-2	-2	-2	-2	-2	-2	-2	-2	-2	-2	1	6	4	4	1	-2	-2	-2	-2	-2	2	5	8	8	8
62	1	3	1	2	2	2	2	2	2	1	2	2	2	2	2	5	2	3	3	-2	-2	-2	2	-2	-2	-2	-2	-2	-2	1	-2	-2	-2	-2	-2	4	2	1	-2	-2	-2	-2	-2	1	2	4	1	1	6
63	2	3	2	2	2	2	2	2	2	2	2	2	2	1	0	5	3	3	-2	-2	-2	-2	-2	-2	-2	-2	-2	-2	-2	-2	-2	1	-2	-2	-2	6	2	2	-2	-2	-2	-2	-2	1	1	5	7	8	7
64	2	4	2	2	2	2	2	2	2	2	2	2	2	1	0	1	10	4	1	-2	-2	-2	-2	-2	-2	-2	-2	-2	-2	-2	-2	-2	-2	-2	-2	5	2	1	-2	-2	-2	1	-2	-2	2	3	3	3	3
65	2	3	1	2	2	2	2	2	2	2	2	2	2	2	1	2	10	4	1	-2	2	-2	-2	-2	-2	-2	-2	-2	-2	-2	-2	-2	-2	-2	-2	5	1	1	-2	-2	1	-2	-2	-2	2	4	7	7	8
66	2	3	2	2	2	2	2	2	2	2	2	2	2	1	0	2	4	2	-2	-2	-2	-2	-2	-2	-2	-2	-2	-2	-2	-2	-2	-2	-2	-2	1	1	1	2	-2	-2	-2	-2	-2	1	2	1	1	1	1
67	2	3	1	2	2	2	2	2	2	2	1	2	2	2	2	5	2	3	1	-2	-2	-2	-2	-2	-2	-2	-2	-2	-2	-2	-2	-2	-2	-2	-2	5	2	2	-2	-2	-2	1	-2	-2	2	4	3	3	3
68	2	4	2	2	2	2	2	2	2	2	2	2	2	1	0	2	10	4	2	-2	-2	-2	-2	1	-2	-2	-2	-2	-2	-2	-2	-2	-2	-2	-2	5	2	2	1	-2	-2	-2	-2	-2	2	4	2	1	1
69	2	3	2	2	2	2	2	2	2	2	1	1	2	2	2	2	10	4	1	-2	-2	-2	-2	-2	-2	-2	-2	-2	-2	-2	-2	-2	-2	-2	-2	6	1	2	1	-2	-2	-2	-2	-2	2	4	2	2	3
70	2	3	2	2	2	2	2	2	2	2	2	2	2	1	0	2	4	4	1	-2	-2	-2	-2	-2	-2	-2	-2	-2	-2	-2	-2	-2	-2	-2	-2	5	2	5	1	2	-2	-2	-2	-2	2	2	1	1	1
71	2	3	2	2	2	2	2	2	2	2	2	2	2	1	0	1	10	3	1	-2	-2	-2	-2	-2	-2	-2	-2	-2	-2	-2	-2	-2	-2	-2	-2	1	3	2	-2	1	-2	-2	-2	-2	1	4	1	1	1
72	2	5	1	2	2	2	1	2	2	2	2	2	1	2	3	3	1	4	1	-2	-2	-2	-2	2	-2	-2	-2	-2	-2	-2	-2	-2	-2	-2	-2	6	1	2	-2	1	-2	-2	-2	2	2	3	3	3	3
73	2	3	2	1	2	2	2	2	2	2	2	2	2	2	1	1	4	2	2	-2	-2	-2	-2	1	-2	-2	-2	-2	-2	-2	-2	-2	-2	-2	-2	2	1	3	-2	-2	-2	-2	-2	1	2	5	5	5	6
74	2	3	1	2	2	2	2	2	2	2	2	2	2	2	1	1	8	2	1	-2	-2	-2	-2	2	-2	-2	-2	-2	-2	-2	-2	-2	-2	-2	-2	2	1	4	-2	-2	-2	2	-2	1	2	6	6	6	5
75	1	5	1	2	2	2	2	2	2	2	2	2	2	2	1	1	2	2	1	-2	-2	-2	-2	-2	-2	-2	-2	-2	-2	-2	-2	-2	-2	-2	-2	2	2	1	1	2	-2	-2	-2	-2	2	4	4	5	5
76	1	5	1	1	1	2	2	2	2	2	2	2	2	2	3	1	10	3	1	-2	-2	-2	-2	-2	-2	-2	-2	-2	-2	-2	-2	-2	-2	-2	-2	5	1	2	-2	1	-2	-2	-2	-2	2	4	4	4	5
77	2	5	1	2	2	2	2	2	2	2	2	2	2	2	1	1	10	3	1	-2	-2	-2	-2	-2	-2	-2	-2	-2	-2	-2	-2	-2	-2	-2	-2	5	1	1	-2	1	-2	-2	-2	-2	2	4	4	4	5
78	1	5	2	2	2	2	2	2	2	2	2	2	2	1	0	1	8	2	1	-2	-2	-2	-2	-2	-2	-2	-2	-2	-2	-2	-2	-2	-2	-2	-2	5	2	1	-2	1	-2	2	-2	-2	2	5	5	5	5
79	2	5	1	1	1	2	2	2	2	2	2	2	2	2	3	1	10	2	1	-2	-2	-2	-2	-2	-2	-2	-2	-2	-2	-2	-2	-2	-2	-2	-2	6	1	2	-2	1	-2	-2	-2	-2	2	5	4	4	5
80	2	3	2	2	2	2	2	2	2	2	2	2	2	1	0	3	4	2	-2	-2	-2	-2	-2	-2	-2	-2	-2	-2	-2	-2	2	-2	-2	-2	1	5	2	1	-2	-2	1	-2	-2	2	1	3	3	3	3
81	1	4	2	2	2	2	2	2	2	2	2	2	2	1	0	2	10	4	1	-2	-2	-2	-2	-2	-2	-2	-2	-2	-2	-2	-2	-2	-2	-2	-2	6	3	1	1	2	-2	-2	-2	-2	2	3	3	3	4
82	1	5	2	2	2	2	2	2	2	2	2	2	2	1	0	1	10	4	-2	1	-2	-2	-2	-2	-2	-2	-2	-2	-2	-2	-2	-2	-2	-2	-2	6	4	1	1	-2	-2	-2	-2	-2	2	3	4	4	4
83	1	3	2	2	2	2	2	2	2	2	2	2	2	1	0	2	10	2	1	-2	-2	-2	-2	-2	-2	-2	-2	-2	-2	-2	-2	-2	-2	-2	-2	5	1	1	1	-2	-2	-2	-2	-2	2	4	3	3	4
84	2	4	2	2	2	2	2	2	2	2	2	2	2	1	0	1	10	2	1	-2	-2	-2	-2	-2	-2	-2	-2	-2	-2	-2	-2	-2	-2	-2	-2	3	1	1	1	-2	-2	-2	-2	-2	2	4	4	4	4
85	2	3	2	2	2	2	2	2	2	2	2	2	2	1	0	1	10	3	2	1	-2	-2	-2	-2	-2	-2	-2	-2	-2	-2	-2	-2	-2	-2	-2	6	2	1	1	2	-2	-2	-2	-2	2	4	4	4	5
86	2	4	2	1	2	2	2	2	2	2	2	2	2	2	1	3	10	4	1	-2	-2	-2	-2	-2	-2	-2	-2	-2	-2	-2	-2	-2	-2	-2	-2	6	2	1	1	2	-2	-2	-2	-2	2	4	4	4	4
87	1	4	1	1	2	2	2	2	2	2	2	2	2	2	2	5	10	4	1	-2	-2	-2	-2	-2	-2	-2	-2	-2	-2	-2	-2	-2	-2	-2	-2	6	2	1	1	2	-2	-2	-2	-2	2	4	4	4	4
88	2	4	2	2	2	2	2	2	2	2	2	2	2	1	0	1	10	4	1	-2	-2	-2	-2	-2	-2	-2	-2	-2	-2	-2	-2	-2	-2	-2	-2	6	4	1	1	2	-2	-2	-2	-2	2	3	3	3	3
89	1	3	2	2	2	2	2	2	2	2	2	2	2	1	0	2	10	3	2	1	-2	-2	-2	-2	-2	-2	-2	-2	-2	-2	-2	-2	-2	-2	-2	6	1	1	1	-2	-2	2	-2	-2	2	4	3	3	3
90	1	5	2	2	2	2	2	1	2	2	2	2	2	2	1	4	10	3	1	-2	-2	-2	-2	-2	2	-2	-2	-2	-2	-2	-2	-2	-2	-2	-2	6	2	2	1	2	-2	-2	-2	-2	2	4	4	4	5
91	1	4	2	2	2	2	2	2	2	2	2	2	2	1	0	2	10	4	1	-2	-2	-2	-2	-2	-2	-2	-2	-2	-2	-2	-2	-2	-2	-2	-2	6	1	1	1	2	-2	-2	-2	-2	2	4	4	4	4
92	2	4	1	1	1	2	2	2	2	2	2	2	2	2	3	1	10	4	2	1	-2	-2	-2	-2	-2	-2	-2	-2	-2	-2	-2	-2	-2	-2	-2	6	2	4	1	2	-2	-2	-2	-2	2	3	3	3	3
93	1	4	2	2	2	2	2	2	2	2	2	2	2	1	0	4	10	4	1	-2	-2	-2	-2	-2	-2	-2	-2	-2	-2	-2	-2	-2	-2	-2	-2	6	3	1	1	2	-2	-2	-2	-2	2	4	4	4	5
94	1	5	1	2	2	2	2	2	2	2	2	2	2	2	1	1	10	4	2	-2	-2	-2	-2	-2	1	-2	-2	-2	-2	-2	-2	-2	-2	-2	-2	6	3	1	-2	1	-2	2	-2	-2	2	4	4	4	4
95	1	5	1	1	1	2	2	2	2	2	2	2	2	2	3	5	10	4	1	-2	-2	-2	-2	-2	2	-2	-2	-2	-2	-2	-2	-2	-2	-2	-2	6	3	1	2	1	-2	-2	-2	-2	2	4	4	4	4
96	2	5	1	2	2	2	2	2	2	2	2	2	2	2	1	1	10	3	1	-2	-2	-2	-2	2	-2	-2	-2	-2	-2	-2	-2	-2	-2	-2	-2	6	1	1	1	-2	-2	-2	2	-2	2	4	3	3	4
97	2	4	2	2	2	2	2	2	2	2	2	2	2	1	0	1	10	3	1	-2	-2	-2	-2	-2	2	-2	-2	-2	-2	-2	-2	-2	-2	-2	-2	6	1	1	1	-2	-2	-2	2	-2	2	3	3	3	4
98	2	4	1	2	2	2	2	2	2	2	2	2	2	2	1	1	10	3	1	-2	-2	-2	-2	2	-2	-2	-2	-2	-2	-2	-2	-2	-2	-2	-2	6	2	1	1	-2	-2	-2	2	-2	2	3	3	3	4
99	1	4	1	2	2	2	2	2	2	2	2	2	2	2	1	4	10	3	2	-2	-2	-2	-2	-2	1	-2	-2	-2	-2	-2	-2	-2	-2	-2	-2	6	2	1	1	-2	-2	-2	2	-2	2	3	3	3	4
100	2	4	2	2	2	2	2	2	2	2	2	2	2	1	0	2	10	4	1	-2	-2	-2	-2	2	-2	-2	-2	-2	-2	-2	-2	-2	-2	-2	-2	6	2	1	1	-2	-2	-2	2	-2	2	4	4	4	4
101	1	4	1	2	2	2	2	2	2	2	2	2	2	2	1	2	10	3	1	-2	-2	-2	-2	-2	-2	-2	-2	-2	-2	-2	-2	-2	-2	-2	-2	6	2	2	1	-2	-2	2	-2	-2	2	4	4	4	4
102	1	4	1	2	2	2	2	2	2	2	2	2	2	2	1	2	10	4	1	2	-2	-2	-2	-2	-2	-2	-2	-2	-2	-2	-2	-2	-2	-2	-2	6	2	1	1	-2	-2	-2	2	-2	2	3	3	3	4
103	2	4	2	2	2	2	2	2	1	2	2	2	2	2	1	1	10	2	1	-2	-2	-2	-2	-2	-2	-2	-2	-2	-2	-2	-2	-2	-2	-2	-2	2	1	1	1	-2	-2	2	-2	-2	2	3	3	3	3
104	2	4	2	2	2	2	2	2	2	2	2	2	2	1	0	1	10	4	1	-2	-2	-2	-2	-2	2	-2	-2	-2	-2	-2	-2	-2	-2	-2	-2	6	3	1	1	-2	-2	-2	-2	-2	2	3	3	3	4
105	1	5	1	2	2	2	2	2	2	2	2	2	2	2	1	1	10	4	1	-2	-2	-2	-2	-2	-2	-2	-2	-2	-2	-2	-2	-2	-2	-2	-2	6	1	1	1	-2	-2	-2	-2	-2	2	4	4	4	4
106	2	5	2	2	1	2	2	2	2	2	2	2	2	2	1	1	10	4	2	-2	-2	-2	-2	1	-2	-2	-2	-2	-2	-2	-2	-2	-2	-2	-2	6	3	1	1	-2	-2	2	-2	-2	2	3	3	3	4
107	2	3	2	2	2	2	2	2	2	2	2	2	2	1	0	1	10	3	1	-2	-2	-2	-2	-2	2	-2	-2	-2	-2	-2	-2	-2	-2	-2	-2	3	1	1	1	-2	-2	-2	-2	-2	2	3	3	3	4
108	2	5	1	2	2	2	2	2	2	2	2	2	2	2	1	1	10	4	1	2	-2	-2	-2	3	-2	-2	-2	-2	-2	-2	-2	-2	-2	-2	-2	6	2	1	1	-2	-2	-2	-2	-2	2	3	3	3	4
109	2	4	1	2	1	2	2	2	2	2	2	2	2	2	2	1	10	4	1	-2	-2	-2	-2	-2	-2	-2	-2	-2	-2	-2	-2	-2	-2	-2	-2	6	2	2	1	-2	-2	-2	2	-2	2	4	4	4	4
110	1	5	2	2	2	2	2	2	2	2	2	2	2	1	0	3	10	3	2	-2	-2	-2	-2	1	-2	-2	-2	-2	-2	-2	-2	-2	-2	-2	-2	6	4	1	1	-2	-2	-2	2	-2	2	3	4	4	4
111	2	4	2	2	2	2	2	2	2	2	2	2	2	1	0	1	10	3	1	-2	-2	-2	-2	2	-2	-2	-2	-2	-2	-2	-2	-2	-2	-2	-2	6	3	1	1	3	-2	-2	2	-2	2	4	4	4	4
112	1	4	1	2	2	2	2	2	2	2	2	2	2	2	1	1	10	2	1	-2	-2	-2	-2	-2	-2	-2	-2	-2	-2	-2	-2	-2	-2	-2	-2	4	1	1	1	-2	-2	-2	2	-2	2	4	4	4	4
113	1	5	2	2	2	2	2	2	2	2	2	2	2	1	0	1	10	4	2	-2	-2	-2	-2	-2	1	-2	-2	-2	-2	-2	-2	-2	-2	-2	-2	6	3	1	1	-2	-2	-2	2	-2	1	4	3	3	3
114	1	5	1	2	2	2	2	2	2	2	2	2	2	2	1	2	10	4	1	-2	-2	-2	-2	-2	-2	-2	-2	-2	-2	-2	-2	-2	-2	-2	-2	6	2	2	1	-2	-2	-2	2	-2	2	4	4	4	4
115	1	4	1	2	2	2	2	2	2	2	2	2	2	2	1	3	10	4	1	-2	-2	-2	-2	-2	-2	-2	-2	-2	-2	-2	-2	-2	-2	-2	-2	6	2	2	1	-2	-2	-2	2	-2	2	3	3	3	4
116	1	4	2	2	2	2	2	2	2	2	2	2	2	1	0	2	10	4	1	-2	-2	-2	-2	-2	-2	-2	-2	-2	-2	-2	-2	-2	-2	-2	-2	6	2	1	1	-2	-2	-2	2	-2	2	3	3	3	4
117	1	5	1	2	2	2	2	2	2	2	2	2	2	2	1	1	10	3	1	-2	-2	-2	-2	-2	-2	-2	-2	-2	-2	-2	-2	-2	-2	-2	-2	5	3	1	1	-2	-2	-2	-2	-2	2	4	4	4	5
118	1	4	1	2	2	2	2	2	2	2	2	2	2	2	1	1	10	4	1	2	-2	-2	-2	-2	3	-2	-2	-2	-2	-2	-2	-2	-2	-2	-2	6	4	1	1	-2	-2	-2	2	-2	2	4	4	4	5
119	2	4	2	2	2	2	2	2	2	2	2	2	2	1	0	1	10	4	1	-2	-2	-2	2	-2	-2	-2	-2	-2	-2	-2	-2	3	-2	-2	-2	6	4	1	1	-2	-2	-2	2	3	2	3	3	3	4
120	1	5	2	2	2	1	2	2	2	2	2	2	2	2	1	1	10	4	1	-2	-2	-2	-2	-2	-2	-2	-2	-2	-2	-2	-2	-2	-2	-2	-2	6	1	1	1	-2	-2	-2	-2	-2	2	3	3	3	4
121	2	3	2	2	2	2	2	2	2	2	2	2	2	1	0	1	10	2	1	-2	-2	-2	-2	-2	-2	-2	-2	-2	-2	-2	-2	-2	-2	-2	-2	3	1	2	1	-2	-2	-2	2	-2	2	4	4	4	4
122	1	4	2	2	2	2	2	2	2	2	2	2	2	1	0	1	10	4	1	-2	-2	-2	-2	-2	-2	-2	-2	-2	-2	2	-2	-2	-2	-2	-2	6	2	1	1	-2	-2	-2	-2	-2	2	4	4	4	5
123	2	5	1	1	2	2	2	2	2	2	2	2	2	2	2	1	10	4	1	-2	-2	-2	-2	-2	-2	-2	-2	-2	-2	-2	-2	-2	-2	-2	-2	6	2	1	1	-2	-2	2	-2	-2	2	4	4	4	4
124	1	5	1	2	2	2	2	2	2	2	2	2	2	2	1	2	10	4	1	-2	-2	-2	-2	-2	2	-2	-2	-2	-2	-2	-2	-2	-2	-2	-2	6	2	1	1	-2	-2	2	-2	-2	2	5	4	4	4
125	2	4	2	2	2	2	2	2	2	2	2	2	2	1	0	1	10	4	1	-2	-2	-2	-2	-2	-2	-2	-2	-2	-2	-2	-2	-2	-2	-2	-2	6	1	2	1	-2	-2	-2	-2	-2	2	4	4	4	4
126	2	4	1	2	2	2	2	2	2	2	2	2	2	2	1	2	10	4	1	-2	-2	-2	-2	2	-2	-2	-2	-2	-2	-2	-2	-2	-2	-2	-2	6	1	1	1	-2	-2	-2	-2	-2	2	4	4	4	4
127	2	4	2	2	2	2	2	2	2	2	2	2	2	1	0	2	10	4	1	-2	-2	-2	-2	-2	-2	-2	-2	-2	-2	-2	-2	-2	-2	-2	-2	6	1	2	1	-2	-2	-2	-2	-2	2	4	4	4	4
128	2	4	1	2	2	2	2	2	2	2	2	2	2	2	1	1	10	4	1	-2	-2	-2	-2	2	-2	-2	-2	-2	-2	-2	-2	-2	-2	-2	-2	6	1	2	1	-2	-2	-2	2	-2	2	3	3	3	3
129	2	3	2	2	2	2	2	2	2	2	2	2	2	1	0	1	10	4	1	-2	-2	-2	-2	-2	-2	-2	-2	-2	-2	-2	-2	-2	-2	-2	-2	6	1	1	1	-2	-2	-2	2	-2	2	3	3	3	3
130	1	4	1	2	1	2	2	2	2	2	2	2	2	2	2	4	10	4	1	-2	-2	-2	-2	-2	-2	-2	-2	-2	-2	-2	-2	-2	-2	-2	-2	6	3	2	1	-2	-2	-2	2	-2	2	4	4	4	4
131	2	3	1	2	2	2	2	2	2	2	2	2	2	2	1	3	10	4	1	-2	-2	-2	-2	2	-2	-2	-2	-2	-2	-2	-2	-2	-2	-2	-2	6	3	1	1	-2	-2	-2	2	-2	2	4	4	4	4
132	1	5	1	2	2	2	2	2	2	2	2	2	2	2	1	1	10	4	1	-2	-2	-2	-2	-2	-2	-2	-2	-2	-2	-2	-2	-2	-2	-2	-2	6	2	2	1	-2	-2	-2	2	-2	2	4	4	4	4
133	2	5	1	2	2	2	2	2	2	2	2	2	2	2	1	1	10	4	1	-2	-2	-2	-2	2	-2	-2	-2	-2	-2	-2	-2	-2	-2	-2	-2	6	2	1	1	-2	-2	-2	2	-2	2	3	4	4	4
134	1	4	2	2	2	2	2	2	2	2	2	2	2	1	0	5	10	4	1	-2	-2	-2	-2	2	-2	-2	-2	-2	-2	-2	-2	-2	-2	-2	-2	6	3	1	1	-2	-2	2	-2	-2	2	3	3	3	4
135	2	4	2	2	2	2	2	2	2	2	2	2	2	1	0	5	10	4	1	-2	-2	-2	-2	2	-2	-2	-2	-2	-2	-2	-2	-2	-2	-2	-2	6	3	1	1	-2	-2	2	-2	-2	2	3	3	3	4
136	2	4	2	2	2	2	2	2	2	2	2	2	2	1	0	5	10	4	1	-2	-2	-2	-2	-2	-2	-2	-2	-2	-2	-2	-2	-2	-2	-2	-2	6	2	1	1	-2	-2	-2	-2	-2	2	5	5	5	5
137	1	4	2	2	2	2	2	2	2	2	2	2	2	1	0	3	10	4	1	-2	-2	-2	-2	-2	-2	-2	-2	-2	-2	-2	-2	-2	-2	-2	-2	6	2	1	1	-2	-2	-2	2	-2	2	5	4	4	4
138	2	3	2	2	2	2	2	2	2	2	2	2	2	1	0	1	10	4	1	-2	-2	-2	-2	-2	-2	-2	-2	-2	-2	-2	-2	-2	-2	2	-2	6	2	3	1	-2	-2	2	-2	-2	2	4	4	4	4
139	2	5	1	2	2	2	2	2	2	2	2	2	2	2	1	1	10	4	2	-2	-2	-2	-2	-2	1	-2	-2	-2	-2	-2	-2	-2	-2	-2	-2	6	4	1	1	-2	-2	-2	2	-2	2	4	4	4	5
140	2	3	2	1	2	2	2	2	2	2	2	2	2	2	1	1	5	2	1	-2	-2	-2	-2	-2	-2	-2	-2	-2	-2	-2	-2	-2	-2	-2	-2	1	1	5	-2	1	-2	-2	-2	2	2	4	5	6	6
141	1	3	1	1	1	2	2	2	1	2	2	2	2	2	4	4	8	3	1	-2	-2	-2	-2	-2	-2	-2	-2	-2	-2	-2	-2	-2	-2	-2	-2	3	1	3	1	2	-2	-2	-2	-2	2	4	4	4	4
142	1	3	2	2	2	2	2	2	2	2	2	2	2	1	0	5	2	3	-2	1	-2	-2	-2	-2	-2	-2	-2	-2	-2	-2	2	-2	-2	-2	3	6	3	1	-2	-2	-2	-2	-2	1	2	4	9	9	9
143	1	3	1	1	1	2	2	2	2	2	2	2	2	2	3	4	2	2	1	-2	-2	-2	-2	-2	-2	-2	-2	-2	-2	-2	2	-2	-2	-2	-2	6	1	1	-2	-2	1	-2	-2	-2	1	3	4	4	4
144	1	3	2	2	1	2	2	2	2	2	2	2	2	2	1	4	1	2	1	-2	-2	-2	-2	-2	-2	-2	-2	-2	-2	-2	-2	-2	-2	-2	-2	3	2	1	-2	-2	-2	1	-2	-2	2	2	4	4	3
145	1	3	2	2	2	2	2	2	2	2	2	2	2	1	0	5	1	3	-2	1	2	-2	-2	-2	-2	-2	-2	-2	-2	-2	-2	-2	-2	-2	-2	6	3	1	1	-2	2	-2	-2	-2	1	4	5	5	6
146	2	3	2	2	2	2	2	2	2	2	2	2	2	1	0	4	1	2	1	-2	2	-2	-2	-2	-2	-2	-2	-2	-2	-2	-2	-2	-2	-2	-2	5	3	3	1	-2	-2	-2	-2	-2	2	4	5	6	5
147	2	3	2	2	2	2	2	2	2	2	2	2	2	1	0	5	4	3	-2	-2	1	-2	-2	-2	-2	-2	-2	-2	-2	-2	-2	2	-2	-2	3	5	3	1	-2	-2	1	-2	-2	-2	1	4	6	6	6
148	1	3	2	2	2	2	2	2	2	2	2	2	2	1	0	5	2	2	-2	1	3	-2	2	-2	-2	-2	-2	-2	-2	-2	4	-2	-2	-2	-2	5	2	1	-2	-2	1	-2	-2	-2	2	6	10	11	11
149	2	3	2	2	2	2	2	2	2	2	2	2	2	1	0	4	4	3	-2	-2	-2	-2	-2	-2	-2	-2	-2	-2	-2	-2	-2	1	2	-2	-2	6	3	1	-2	-2	1	-2	-2	-2	2	4	6	6	6
150	2	3	2	2	2	2	2	2	2	2	2	2	1	2	1	4	2	2	2	-2	-2	-2	-2	-2	-2	-2	-2	-2	-2	-2	-2	-2	-2	1	-2	4	1	1	-2	-2	-2	-2	2	1	2	3	6	6	6
151	2	3	2	2	2	2	2	2	2	2	2	2	2	1	0	4	1	3	1	-2	-2	-2	-2	-2	-2	-2	-2	-2	-2	-2	-2	-2	-2	-2	-2	5	2	1	-2	-2	-2	-2	-2	1	2	4	3	3	3
152	2	3	2	2	2	2	2	2	2	2	2	2	2	1	0	5	4	2	-2	-2	1	-2	-2	-2	-2	-2	-2	-2	-2	-2	-2	2	-2	-2	-2	1	1	1	-2	-2	-2	-2	-2	1	2	5	6	6	6
153	1	3	2	2	2	2	2	2	2	2	2	2	2	1	0	5	2	4	-2	1	-2	-2	-2	-2	-2	-2	-2	-2	-2	-2	2	-2	-2	3	-2	6	2	1	-2	-2	1	-2	-2	2	2	4	8	8	8
154	2	3	2	2	2	2	2	2	2	2	2	2	1	2	1	5	2	4	-2	2	1	3	4	-2	-2	5	-2	-2	-2	-2	-2	-2	-2	-2	-2	6	3	2	-2	-2	1	-2	-2	-2	2	3	6	6	4
155	2	3	2	2	2	2	2	2	2	2	2	2	2	1	0	4	1	2	-2	-2	-2	-2	-2	-2	-2	-2	-2	-2	-2	-2	-2	-2	-2	-2	1	6	1	1	-2	2	1	-2	-2	-2	2	4	5	5	5
156	2	3	1	2	2	2	2	2	2	2	2	2	2	2	1	5	1	2	-2	-2	-2	-2	-2	-2	-2	-2	-2	-2	-2	-2	-2	-2	1	-2	-2	5	2	1	-2	-2	-2	-2	-2	1	2	3	1	1	1
157	2	3	2	2	2	2	2	2	2	2	2	2	2	1	0	2	8	2	-2	-2	1	-2	-2	-2	-2	-2	-2	-2	-2	-2	-2	-2	-2	-2	-2	4	1	1	-2	-2	-2	-2	1	-2	2	3	3	4	4
158	1	3	2	1	1	2	2	2	2	2	2	2	2	2	2	5	2	4	1	-2	-2	-2	-2	-2	-2	-2	-2	-2	-2	-2	-2	-2	-2	-2	-2	6	3	3	-2	-2	-2	1	-2	-2	2	4	1	1	1
159	1	3	1	2	1	2	2	2	2	2	2	2	1	2	3	5	1	3	1	-2	-2	-2	-2	-2	-2	-2	-2	-2	-2	-2	-2	-2	-2	2	-2	6	2	1	-2	-2	1	-2	-2	2	2	4	7	7	7
160	2	3	2	2	2	2	2	2	2	2	2	2	2	1	0	5	3	3	-2	-2	-2	-2	-2	1	-2	-2	-2	-2	-2	-2	-2	-2	2	-2	-2	3	2	2	-2	-2	-2	-2	-2	1	2	4	6	6	5
161	2	3	1	2	2	2	2	2	2	2	2	2	2	2	1	5	2	2	1	-2	-2	-2	-2	-2	-2	-2	-2	-2	-2	-2	-2	-2	-2	-2	-2	6	2	1	-2	-2	-2	1	-2	-2	2	4	4	4	4
162	1	3	2	2	2	2	2	2	2	2	2	2	2	1	0	5	1	2	-2	-2	-2	-2	2	-2	-2	1	-2	-2	-2	-2	-2	-2	-2	-2	-2	6	4	3	-2	-2	-2	-2	-2	1	2	2	2	2	2
163	1	3	2	2	2	2	2	2	2	2	2	2	2	1	0	5	1	4	1	-2	2	-2	-2	-2	-2	-2	-2	-2	-2	-2	-2	-2	-2	-2	3	6	2	2	-2	2	3	-2	-2	1	1	4	7	7	8
164	1	3	2	2	2	2	2	2	2	2	2	2	2	1	0	5	1	4	-2	1	-2	-2	2	-2	-2	-2	-2	-2	-2	-2	3	-2	-2	4	-2	5	4	1	1	-2	-2	-2	-2	2	1	4	9	9	9
165	1	3	1	2	2	2	2	2	2	2	2	2	2	2	1	5	2	4	1	-2	-2	-2	-2	-2	-2	-2	-2	-2	-2	-2	-2	-2	-2	-2	-2	6	3	1	-2	-2	1	-2	-2	-2	2	5	1	1	1
166	2	3	2	2	2	2	2	2	2	2	2	2	2	1	0	6	2	3	1	-2	-2	-2	-2	-2	-2	-2	-2	-2	-2	-2	-2	-2	-2	-2	-2	2	1	1	2	-2	-2	1	-2	-2	2	4	4	4	4
167	2	3	2	2	2	2	2	2	2	2	2	2	2	1	0	4	4	2	-2	1	-2	-2	-2	-2	-2	-2	-2	-2	-2	-2	2	-2	-2	-2	-2	4	3	2	-2	-2	1	-2	-2	-2	1	7	7	8	7
168	1	3	2	2	2	2	2	2	2	2	2	2	2	1	0	5	1	2	-2	2	-2	-2	-2	-2	-2	-2	-2	-2	-2	-2	1	-2	-2	-2	-2	6	3	1	-2	-2	2	-2	-2	1	2	4	8	9	10
169	1	3	2	2	2	2	2	2	2	2	2	2	2	1	0	3	6	4	-2	-2	-2	-2	-2	-2	-2	-2	-2	-2	-2	-2	-2	-2	-2	1	-2	5	2	3	-2	-2	1	-2	-2	2	2	4	3	3	4
170	2	3	2	2	2	2	2	2	2	2	2	2	2	1	0	5	2	4	2	-2	1	-2	-2	-2	-2	-2	-2	-2	-2	3	-2	4	-2	-2	-2	6	1	1	2	-2	1	-2	-2	-2	2	4	7	7	7
171	1	3	1	2	2	2	2	2	2	2	2	2	2	2	1	3	7	4	-2	-2	-2	1	-2	-2	-2	-2	-2	-2	-2	-2	2	-2	-2	-2	-2	5	4	1	-2	-2	1	-2	-2	-2	1	9	9	9	9
172	2	3	2	2	2	2	2	2	2	2	2	2	2	1	0	3	3	2	-2	-2	-2	-2	1	-2	-2	-2	-2	-2	-2	-2	-2	-2	-2	-2	-2	4	3	1	-2	-2	-2	-2	-2	1	2	1	1	1	11
173	1	5	2	2	2	2	1	2	2	2	2	2	2	2	1	1	5	4	-2	-2	-2	-2	-2	-2	-2	-2	-2	-2	-2	-2	-2	-2	-2	-2	1	4	2	5	-2	-2	-2	-2	-2	1	2	6	5	8	8
174	2	3	2	2	2	2	2	2	2	2	2	2	2	1	0	4	10	2	1	-2	-2	-2	-2	-2	-2	-2	-2	-2	-2	-2	-2	-2	-2	-2	-2	5	1	1	3	2	-2	1	-2	-2	2	3	1	1	3
175	2	3	2	2	2	2	2	2	2	2	2	2	2	1	0	4	4	3	-2	1	-2	-2	-2	-2	-2	-2	-2	-2	-2	-2	-2	-2	-2	-2	-2	3	1	1	-2	-2	-2	-2	1	-2	2	3	2	2	3
176	1	3	2	2	2	2	2	2	2	2	2	2	2	1	0	5	1	2	1	-2	-2	-2	-2	-2	-2	-2	-2	-2	-2	-2	-2	-2	-2	-2	-2	4	1	2	-2	-2	1	-2	-2	-2	2	4	6	6	6
177	1	3	2	2	2	2	2	2	2	2	2	2	1	2	1	4	4	4	1	-2	-2	-2	-2	-2	-2	-2	-2	-2	-2	-2	-2	-2	-2	-2	-2	5	2	2	1	-2	-2	-2	-2	-2	2	3	3	1	1
178	1	3	2	1	2	2	2	2	2	2	2	2	2	2	1	6	2	2	1	2	-2	-2	-2	-2	-2	-2	-2	-2	-2	-2	-2	-2	-2	-2	-2	6	1	1	1	2	-2	-2	-2	-2	2	4	7	7	6
179	2	3	2	2	2	2	2	2	2	2	2	2	2	1	0	5	2	3	1	-2	2	-2	-2	-2	-2	-2	-2	-2	-2	-2	-2	-2	-2	-2	-2	5	1	1	-2	-2	1	-2	-2	-2	2	1	1	1	1
180	2	3	2	2	2	2	2	2	2	2	2	2	1	2	1	4	1	2	2	-2	-2	-2	-2	1	-2	-2	-2	-2	-2	-2	-2	-2	-2	-2	-2	2	1	1	-2	-2	-2	1	-2	2	2	4	9	8	9
181	1	3	2	2	2	1	2	2	2	2	2	2	2	2	1	4	10	3	1	-2	-2	-2	-2	-2	-2	-2	-2	-2	-2	-2	-2	-2	-2	-2	-2	6	4	1	1	-2	-2	-2	-2	-2	2	3	1	1	1
182	2	3	1	1	2	2	2	2	2	2	2	2	2	2	2	5	1	3	1	2	-2	-2	-2	-2	-2	-2	-2	-2	-2	-2	-2	-2	-2	-2	-2	4	3	1	-2	-2	-2	1	-2	-2	2	4	4	4	4
183	2	3	2	2	2	2	2	2	2	2	2	2	2	1	0	4	10	3	1	-2	-2	-2	-2	-2	-2	-2	-2	-2	-2	-2	-2	-2	-2	-2	-2	1	3	1	1	2	-2	-2	-2	-2	2	4	3	3	3
184	2	4	2	1	2	2	2	2	2	2	1	2	2	2	2	4	10	3	1	-2	-2	-2	2	-2	-2	-2	-2	-2	-2	-2	-2	-2	-2	-2	-2	6	2	1	1	2	-2	-2	-2	-2	2	4	5	5	6
185	2	3	2	2	2	2	2	2	2	2	2	2	2	1	0	4	10	3	1	-2	-2	-2	-2	-2	-2	-2	-2	-2	-2	-2	-2	-2	2	-2	-2	3	1	3	-2	-2	-2	-2	2	1	2	4	5	5	5
186	1	3	2	2	2	2	2	2	2	2	2	2	2	1	0	4	3	2	1	-2	-2	-2	-2	-2	-2	-2	-2	-2	-2	-2	-2	-2	-2	-2	-2	5	2	1	1	-2	-2	-2	-2	-2	2	2	7	7	8
187	1	3	2	1	2	2	2	2	2	2	2	2	1	2	2	4	2	4	1	-2	-2	-2	-2	-2	-2	-2	-2	-2	-2	-2	-2	-2	-2	-2	-2	5	4	3	-2	-2	-2	-2	-2	1	2	11	11	11	11
188	2	4	2	2	2	2	2	2	2	2	2	2	1	2	1	4	10	3	1	-2	-2	-2	-2	2	-2	-2	-2	-2	-2	-2	-2	-2	-2	-2	-2	6	2	2	-2	1	-2	-2	2	3	2	4	4	4	4
189	2	3	2	2	2	2	2	2	2	2	2	2	1	2	1	4	10	2	1	-2	-2	-2	-2	-2	-2	-2	-2	-2	-2	-2	-2	-2	-2	-2	-2	5	2	2	-2	1	-2	-2	-2	-2	2	5	6	7	8
190	1	3	1	2	1	2	2	2	2	2	2	2	2	2	2	5	4	3	1	-2	-2	-2	-2	-2	-2	-2	-2	-2	-2	2	-2	-2	-2	-2	-2	6	2	1	-2	1	-2	-2	2	-2	2	3	1	1	1
191	1	4	2	2	2	2	2	2	1	2	2	2	2	2	1	5	10	4	1	-2	-2	-2	-2	-2	-2	-2	-2	-2	-2	-2	-2	-2	-2	-2	-2	5	3	1	1	-2	-2	-2	-2	-2	2	2	7	7	7
192	1	4	1	1	2	2	2	2	2	2	2	2	2	2	2	3	10	2	1	-2	-2	-2	-2	-2	-2	-2	-2	-2	-2	-2	-2	-2	-2	2	-2	6	2	3	1	2	-2	-2	-2	3	2	5	5	6	4
193	1	3	2	2	2	2	2	2	2	2	2	2	2	1	0	3	6	3	-2	1	-2	-2	-2	-2	-2	-2	-2	-2	-2	-2	-2	-2	-2	-2	-2	5	1	2	-2	-2	-2	-2	-2	1	2	5	6	6	6
194	2	4	2	2	2	2	1	2	2	2	2	2	1	2	2	5	3	2	1	-2	-2	-2	-2	-2	-2	-2	-2	-2	-2	-2	-2	-2	-2	-2	-2	6	1	3	-2	1	-2	-2	-2	-2	2	2	3	4	4
195	1	3	1	1	2	2	2	2	2	2	2	2	2	2	2	5	2	2	1	-2	-2	-2	-2	-2	-2	-2	-2	-2	-2	-2	-2	-2	-2	-2	-2	3	1	2	-2	-2	-2	1	-2	-2	2	3	5	5	4
196	2	3	2	2	2	2	2	2	2	2	2	2	2	1	0	4	10	3	1	3	-2	-2	-2	-2	-2	-2	-2	-2	-2	-2	-2	4	2	-2	-2	4	1	3	-2	2	1	-2	-2	-2	2	4	3	3	5
197	2	5	2	2	2	2	2	2	2	2	2	2	2	1	0	1	5	2	1	-2	-2	-2	-2	-2	-2	-2	-2	-2	-2	-2	-2	-2	-2	-2	-2	6	4	2	-2	-2	-2	-2	-2	1	2	5	8	1	6
198	1	3	1	2	2	2	2	2	2	2	2	2	2	2	1	4	1	2	1	-2	-2	-2	-2	-2	-2	-2	-2	-2	-2	-2	-2	-2	-2	-2	2	5	1	2	-2	-2	-2	1	-2	-2	2	4	6	6	5
199	2	4	1	2	1	2	2	2	2	2	2	2	2	2	2	5	1	2	1	-2	-2	-2	-2	-2	-2	-2	-2	-2	-2	-2	-2	-2	-2	-2	-2	5	2	2	-2	1	-2	-2	-2	-2	2	2	6	6	6
200	2	3	1	2	2	2	2	2	2	2	2	2	2	2	1	5	2	2	1	-2	-2	-2	-2	-2	-2	-2	-2	-2	-2	-2	-2	-2	2	-2	3	1	1	5	-2	-2	-2	-2	-2	1	2	5	4	3	3
201	2	3	2	2	2	2	2	2	2	2	2	2	2	1	0	2	8	2	1	-2	-2	-2	-2	-2	-2	-2	-2	-2	-2	-2	-2	-2	-2	-2	-2	2	2	3	2	-2	-2	1	-2	-2	2	4	6	6	6
202	1	3	2	2	2	2	2	2	2	2	2	2	2	1	0	4	6	3	1	-2	-2	-2	-2	-2	-2	-2	-2	-2	-2	2	-2	-2	-2	-2	-2	6	3	1	-2	-2	-2	-2	-2	1	2	3	4	4	4
203	2	3	2	2	2	2	2	2	2	2	2	2	2	1	0	5	1	3	2	-2	-2	-2	-2	1	-2	-2	-2	-2	-2	-2	-2	-2	-2	-2	-2	5	1	1	1	-2	-2	-2	-2	-2	2	3	3	3	1
204	2	3	2	2	2	2	2	2	2	2	2	2	2	1	0	6	10	2	2	-2	-2	-2	-2	-2	-2	-2	-2	-2	-2	-2	1	-2	-2	-2	-2	4	2	2	-2	-2	-2	-2	-2	1	1	5	6	6	8
205	1	3	1	2	2	2	2	2	2	2	2	2	2	2	1	4	10	2	-2	-2	1	-2	-2	-2	-2	-2	-2	-2	-2	-2	-2	-2	-2	-2	-2	5	2	3	-2	-2	-2	-2	1	-2	2	4	6	6	6
206	2	3	2	2	2	2	2	2	2	2	2	2	2	1	0	5	1	2	2	-2	-2	-2	-2	-2	-2	-2	-2	-2	-2	-2	-2	-2	-2	-2	1	1	1	1	-2	1	-2	-2	-2	-2	2	4	5	6	5
207	1	3	2	2	2	2	2	2	2	2	2	2	2	1	0	4	10	3	1	2	3	-2	-2	-2	-2	-2	-2	-2	-2	-2	-2	-2	-2	-2	-2	4	2	2	1	3	-2	2	-2	4	2	4	5	5	5
208	2	4	1	2	2	2	2	2	2	2	2	2	2	2	1	5	10	3	1	-2	-2	-2	-2	-2	-2	-2	-2	-2	-2	-2	-2	-2	-2	-2	-2	5	2	1	-2	1	-2	-2	-2	-2	2	4	5	5	4
209	2	5	1	2	2	2	2	2	2	2	2	2	2	2	1	1	10	3	1	-2	-2	-2	-2	-2	-2	-2	-2	-2	-2	-2	-2	-2	-2	-2	-2	6	2	2	1	-2	-2	-2	-2	-2	2	3	1	1	2
210	1	3	2	2	1	2	2	2	2	2	2	2	2	2	1	3	10	3	-2	-2	1	-2	-2	-2	-2	-2	-2	-2	-2	-2	-2	-2	-2	-2	-2	6	1	5	-2	-2	1	-2	-2	-2	2	5	7	7	11
211	1	4	2	2	2	2	2	2	2	2	2	2	2	1	0	5	10	4	1	-2	-2	-2	-2	-2	-2	-2	-2	-2	-2	-2	-2	-2	-2	2	-2	6	2	1	-2	1	-2	-2	-2	-2	2	4	4	4	4
212	2	4	2	2	2	2	2	2	2	2	2	2	2	1	0	4	2	2	1	-2	-2	-2	-2	-2	-2	-2	-2	-2	-2	-2	-2	-2	-2	-2	-2	5	1	1	-2	1	-2	-2	-2	-2	2	2	10	10	10
213	2	4	2	2	2	2	2	2	2	2	2	2	2	1	0	4	2	2	1	-2	-2	-2	-2	-2	-2	-2	-2	-2	-2	-2	-2	-2	-2	-2	-2	2	1	1	-2	-2	-2	1	-2	-2	2	2	1	1	1
214	2	4	2	2	2	2	2	2	2	2	2	2	2	1	0	4	2	4	1	-2	-2	-2	-2	-2	-2	-2	-2	-2	-2	-2	-2	-2	-2	-2	-2	6	2	1	-2	-2	-2	1	-2	-2	2	3	1	1	1
215	2	4	2	2	2	2	2	2	2	2	2	2	2	1	0	4	2	4	1	-2	-2	-2	-2	-2	-2	-2	-2	-2	-2	-2	-2	-2	-2	-2	-2	6	2	1	-2	-2	-2	1	-2	-2	2	1	1	1	1
216	2	4	2	2	2	2	2	2	2	2	2	2	1	2	1	4	2	4	1	-2	-2	-2	-2	-2	-2	-2	-2	-2	-2	-2	-2	-2	-2	-2	-2	1	1	1	-2	-2	-2	1	-2	-2	2	4	1	10	1
217	1	3	2	2	2	2	2	2	2	2	2	2	2	1	0	5	3	3	2	1	-2	-2	-2	-2	-2	-2	-2	-2	-2	-2	-2	-2	-2	-2	-2	5	1	1	-2	-2	1	2	-2	-2	2	4	6	6	5
218	2	3	2	2	2	2	2	2	2	2	2	2	2	1	0	2	10	4	1	-2	-2	-2	-2	-2	-2	-2	-2	-2	-2	-2	-2	-2	-2	-2	-2	5	4	3	1	-2	-2	-2	-2	-2	2	3	1	7	7
219	1	4	2	2	2	2	2	2	2	2	2	2	2	1	0	2	6	2	1	-2	-2	-2	-2	-2	-2	-2	-2	-2	-2	-2	-2	-2	-2	-2	-2	5	3	1	-2	-2	-2	1	-2	-2	2	3	1	1	6
220	1	4	1	1	1	2	2	2	2	2	2	2	2	2	3	3	10	3	1	-2	-2	-2	-2	-2	-2	-2	-2	-2	-2	-2	-2	-2	-2	2	-2	5	2	1	-2	-2	-2	1	-2	-2	2	4	1	1	1
221	2	3	2	1	2	2	2	2	2	2	2	2	2	2	1	4	4	4	-2	-2	-2	-2	-2	-2	-2	-2	-2	-2	-2	-2	-2	-2	-2	-2	1	5	3	1	-2	-2	-2	1	-2	-2	2	4	11	8	8
222	2	3	2	2	2	2	2	2	2	2	2	2	2	1	0	5	2	3	1	-2	-2	-2	-2	-2	-2	-2	-2	-2	-2	-2	-2	-2	-2	-2	-2	6	2	1	-2	1	-2	-2	-2	-2	2	11	9	9	9
223	1	4	2	2	2	2	2	2	2	2	1	2	1	2	2	4	10	2	1	2	3	-2	-2	-2	-2	-2	4	-2	-2	-2	5	-2	-2	-2	-2	5	2	1	-2	-2	1	-2	2	-2	2	4	6	6	7
224	1	4	2	2	1	2	2	2	2	2	2	2	2	2	1	3	10	3	1	-2	-2	-2	-2	-2	-2	-2	-2	-2	-2	-2	-2	-2	-2	-2	-2	6	1	1	-2	1	-2	-2	-2	-2	2	3	1	1	1
225	2	3	2	2	2	2	2	2	2	2	2	2	2	1	0	4	10	3	1	-2	-2	-2	-2	-2	-2	-2	-2	-2	-2	-2	-2	-2	-2	-2	2	5	2	2	-2	1	-2	-2	-2	-2	2	4	1	2	3
226	2	3	2	2	2	2	2	1	2	2	2	2	2	2	1	4	2	4	-2	-2	-2	-2	-2	-2	1	-2	-2	-2	-2	-2	-2	-2	-2	-2	-2	6	4	1	-2	2	-2	1	-2	-2	1	4	1	1	2
227	1	3	1	2	2	2	2	2	2	2	2	2	2	2	1	3	10	3	-2	-2	-2	-2	-2	-2	-2	-2	-2	-2	-2	-2	-2	-2	-2	1	2	6	4	5	-2	-2	-2	-2	-2	1	2	4	7	7	7
228	2	5	2	2	2	2	2	2	2	2	2	2	2	1	0	2	7	2	-2	1	-2	-2	-2	-2	-2	-2	-2	-2	-2	-2	-2	-2	-2	-2	-2	2	2	3	1	-2	-2	-2	-2	-2	2	4	8	8	5
229	1	3	2	2	2	2	2	2	2	2	2	2	2	1	0	5	2	4	-2	-2	-2	-2	-2	-2	-2	-2	-2	-2	-2	-2	-2	-2	-2	-2	1	6	4	1	-2	-2	-2	-2	-2	1	2	4	6	6	6
230	2	4	1	2	1	2	2	2	2	2	2	2	2	2	2	2	5	3	1	-2	-2	-2	-2	-2	-2	-2	-2	-2	-2	-2	-2	-2	-2	-2	-2	5	2	1	-2	-2	-2	-2	-2	1	2	4	1	4	3
231	2	3	1	1	1	2	2	2	2	2	2	2	2	2	3	1	5	4	1	-2	-2	-2	-2	-2	-2	-2	-2	-2	-2	-2	-2	-2	-2	-2	-2	6	1	3	-2	-2	-2	1	-2	-2	2	3	4	4	6
232	2	4	2	2	2	2	2	2	2	2	2	2	2	1	0	4	10	3	1	-2	-2	-2	-2	-2	-2	-2	-2	-2	-2	-2	-2	-2	-2	-2	-2	3	2	1	-2	-2	-2	-2	-2	1	2	4	6	6	7
233	2	3	2	2	2	2	2	2	2	2	2	2	2	1	0	4	10	2	1	-2	-2	-2	-2	-2	-2	-2	-2	-2	-2	-2	-2	-2	-2	-2	-2	4	1	1	-2	1	-2	-2	-2	-2	2	3	2	2	3
234	2	3	2	2	2	2	2	2	2	2	2	2	1	2	1	5	4	3	1	2	-2	-2	-2	-2	-2	-2	-2	-2	-2	-2	-2	-2	3	-2	-2	6	2	1	-2	1	-2	-2	-2	-2	2	4	8	8	6
235	1	3	2	1	2	2	2	2	2	2	2	2	2	2	1	6	2	4	-2	-2	1	-2	-2	-2	-2	-2	-2	-2	-2	-2	-2	-2	-2	-2	-2	3	2	1	2	4	1	5	3	6	1	4	8	8	8
236	2	3	2	2	2	2	2	2	2	2	2	2	2	1	0	4	10	3	-2	-2	-2	-2	-2	-2	-2	-2	-2	-2	-2	-2	-2	-2	-2	-2	1	4	2	2	-2	-2	-2	-2	1	-2	2	3	2	2	1
237	2	3	1	2	1	2	2	2	2	2	2	2	2	2	2	4	1	4	1	2	-2	-2	-2	-2	-2	-2	-2	-2	-2	-2	-2	-2	-2	-2	-2	5	2	1	-2	1	2	-2	-2	-2	2	4	4	4	4
238	2	3	2	1	2	2	2	2	2	2	2	2	2	2	1	4	4	4	-2	-2	-2	-2	-2	-2	-2	-2	-2	-2	-2	-2	-2	-2	-2	-2	1	6	4	1	-2	-2	-2	-2	-2	1	2	4	2	2	2
239	2	3	2	2	2	2	2	2	2	2	2	2	2	1	0	4	1	3	-2	-2	-2	-2	-2	1	-2	-2	-2	-2	-2	-2	2	-2	-2	-2	-2	1	1	1	-2	-2	-2	-2	-2	1	2	4	4	4	6
240	2	5	2	2	2	2	2	2	2	2	2	2	2	1	0	3	10	4	-2	-2	-2	-2	-2	-2	-2	-2	-2	-2	-2	-2	-2	-2	-2	-2	1	6	4	1	-2	1	-2	-2	-2	-2	2	4	1	1	1
241	1	3	1	1	2	2	2	2	2	2	2	2	2	2	2	4	2	3	1	-2	2	-2	-2	-2	-2	-2	-2	-2	-2	-2	-2	-2	-2	-2	-2	6	1	1	-2	-2	-2	1	-2	2	2	4	5	5	5
242	1	5	1	1	1	2	2	2	2	2	2	2	2	2	3	1	10	4	1	-2	-2	-2	-2	-2	-2	-2	-2	-2	-2	-2	-2	-2	-2	-2	-2	6	1	3	1	2	-2	-2	3	-2	2	4	4	4	4
243	2	3	2	2	2	2	2	2	2	2	2	2	2	1	0	1	10	4	1	-2	-2	-2	-2	-2	-2	-2	-2	-2	-2	-2	-2	-2	-2	-2	-2	6	1	1	1	2	-2	-2	-2	-2	2	3	3	4	4
244	1	5	1	2	2	2	2	2	2	2	2	2	2	2	1	1	10	4	1	-2	-2	-2	-2	-2	-2	-2	-2	-2	-2	-2	-2	-2	-2	-2	-2	6	2	1	1	-2	-2	-2	2	-2	2	3	3	3	3
245	2	3	2	2	2	1	2	2	2	2	2	2	2	2	1	5	2	2	1	-2	-2	-2	-2	-2	-2	-2	-2	-2	-2	-2	-2	-2	-2	-2	-2	5	2	1	-2	-2	-2	-2	-2	1	2	3	2	2	2
246	1	5	2	2	2	2	2	2	2	2	2	2	2	1	0	1	10	4	1	2	-2	-2	-2	-2	-2	-2	-2	-2	-2	-2	-2	-2	-2	-2	-2	6	1	1	1	-2	-2	-2	-2	-2	2	3	3	3	3
247	1	3	2	2	2	2	2	2	2	2	2	2	2	1	0	5	2	2	-2	-2	1	-2	-2	-2	-2	-2	-2	-2	-2	-2	-2	-2	-2	-2	-2	3	1	4	-2	-2	1	-2	-2	-2	2	5	6	6	8
248	2	4	1	2	2	2	2	2	2	2	2	2	2	2	1	1	10	3	2	-2	-2	-2	-2	1	-2	-2	-2	-2	-2	-2	-2	-2	-2	-2	-2	6	2	1	-2	-2	-2	1	2	-2	2	4	4	4	4
249	1	3	2	2	2	2	2	2	1	2	2	2	2	2	1	1	10	3	1	-2	-2	-2	-2	-2	-2	-2	-2	-2	-2	-2	-2	-2	-2	-2	-2	6	1	3	-2	-2	-2	1	-2	2	2	3	4	4	4
250	2	5	1	2	2	2	2	2	2	2	2	2	2	2	1	1	10	4	2	-2	-2	-2	-2	-2	1	-2	-2	-2	-2	-2	-2	-2	-2	-2	-2	6	2	2	1	-2	-2	-2	2	-2	2	4	4	4	4
251	2	4	1	2	2	2	2	2	2	2	2	2	2	2	1	1	10	4	1	-2	-2	-2	-2	-2	-2	-2	-2	-2	-2	-2	-2	-2	-2	-2	-2	3	1	1	1	-2	-2	2	-2	-2	2	3	3	3	4
252	1	5	1	1	1	2	2	2	2	2	2	2	2	2	3	1	10	4	1	-2	-2	-2	-2	-2	-2	-2	-2	-2	-2	-2	-2	-2	-2	-2	-2	6	3	1	1	-2	-2	-2	-2	-2	2	4	4	4	4
253	2	5	1	2	2	2	2	2	2	2	2	2	2	2	1	1	10	4	1	-2	-2	-2	-2	-2	-2	-2	-2	-2	-2	-2	-2	-2	-2	-2	-2	6	2	3	-2	-2	-2	-2	1	-2	2	3	3	3	3
254	2	5	1	2	2	2	2	2	2	2	2	2	2	2	1	1	10	4	2	-2	-2	-2	-2	-2	1	-2	-2	-2	-2	-2	-2	-2	-2	-2	-2	6	2	1	1	-2	-2	-2	-2	-2	1	4	4	4	4
255	2	5	2	2	1	2	2	2	2	2	2	2	2	2	1	1	10	4	2	-2	-2	-2	-2	1	-2	-2	-2	-2	-2	-2	-2	-2	-2	-2	-2	6	2	2	1	-2	-2	3	2	-2	2	4	4	4	4
256	2	5	1	2	1	2	2	2	2	2	2	2	2	2	2	1	10	4	2	-2	-2	-2	-2	-2	1	-2	-2	-2	-2	-2	-2	-2	-2	-2	-2	6	2	2	1	-2	-2	-2	-2	-2	1	4	4	4	4
257	1	5	1	2	2	2	2	2	2	2	2	2	2	2	1	1	10	3	1	-2	-2	-2	-2	2	-2	-2	-2	-2	-2	-2	-2	-2	-2	-2	-2	6	2	2	1	-2	-2	-2	2	-2	2	4	4	4	5
258	1	5	1	1	2	2	2	2	2	2	2	2	2	2	2	4	10	4	1	-2	-2	-2	-2	-2	-2	-2	-2	-2	-2	-2	-2	-2	-2	-2	-2	6	2	3	1	-2	-2	-2	-2	2	2	4	4	4	4
259	1	5	1	1	1	2	2	2	2	2	2	2	2	2	3	1	10	4	1	-2	-2	-2	-2	-2	-2	-2	-2	-2	-2	-2	-2	-2	-2	-2	-2	6	1	1	1	-2	-2	-2	-2	-2	2	3	3	3	4
260	2	4	1	2	2	2	2	2	1	2	2	2	2	2	2	1	10	3	-2	-2	-2	-2	-2	1	-2	-2	-2	-2	-2	-2	-2	-2	-2	-2	-2	5	2	3	-2	-2	-2	-2	-2	1	2	3	3	3	4
261	2	3	2	2	2	2	2	2	2	2	2	2	2	1	0	1	10	4	2	-2	-2	-2	-2	1	-2	-2	-2	-2	-2	-2	-2	-2	-2	-2	-2	4	2	1	1	-2	-2	-2	2	-2	2	3	3	3	4
262	2	4	1	2	2	2	2	2	2	2	2	2	2	2	1	1	10	3	1	-2	-2	-2	-2	2	-2	-2	-2	-2	-2	-2	-2	-2	-2	-2	-2	5	2	3	1	-2	-2	-2	2	-2	2	4	4	4	4
263	2	3	2	2	2	2	2	2	2	2	2	2	2	1	0	1	10	2	2	-2	-2	-2	-2	1	-2	-2	-2	-2	-2	-2	-2	-2	-2	-2	-2	6	2	2	1	-2	-2	-2	-2	-2	2	3	3	3	3
264	2	3	2	2	2	2	2	2	2	2	2	2	2	1	0	2	4	4	1	-2	-2	-2	-2	-2	-2	-2	-2	-2	-2	-2	-2	-2	-2	-2	-2	5	2	1	1	-2	-2	2	-2	-2	2	3	3	3	3
265	1	4	1	2	2	2	2	2	2	2	2	2	2	2	1	1	4	2	1	-2	-2	-2	-2	-2	-2	-2	-2	-2	-2	-2	-2	-2	-2	-2	-2	6	1	2	-2	-2	-2	1	-2	-2	2	3	3	3	4
266	1	5	1	2	2	2	1	2	2	2	2	2	2	2	2	1	10	4	1	-2	-2	-2	-2	-2	-2	-2	-2	-2	-2	-2	-2	-2	-2	-2	-2	6	1	2	1	-2	-2	-2	-2	-2	2	4	4	4	4
267	2	3	2	2	2	2	2	2	2	2	2	2	2	1	0	1	4	2	-2	-2	-2	-2	-2	1	-2	-2	-2	-2	-2	-2	-2	-2	-2	-2	-2	6	1	2	-2	-2	-2	-2	1	-2	1	3	3	3	4
268	2	5	1	2	2	2	2	2	2	2	2	2	2	2	1	1	10	4	1	-2	-2	-2	-2	2	-2	-2	-2	-2	-2	-2	-2	-2	-2	-2	-2	6	2	1	1	-2	-2	-2	-2	-2	2	4	4	4	4
269	1	5	2	2	2	2	2	2	2	2	2	2	2	1	0	1	10	4	1	-2	-2	-2	-2	2	-2	-2	-2	-2	-2	-2	-2	-2	-2	-2	-2	6	2	1	1	-2	-2	-2	-2	-2	2	4	4	4	4
270	2	4	2	2	2	2	2	2	2	2	2	2	2	1	0	1	10	4	1	-2	-2	-2	-2	2	-2	-2	-2	-2	-2	-2	-2	-2	-2	-2	-2	5	2	1	1	-2	-2	-2	-2	-2	2	4	4	4	4
271	2	4	1	2	2	2	2	2	2	2	2	2	2	2	1	1	10	4	1	-2	-2	-2	-2	-2	-2	-2	-2	-2	-2	-2	-2	-2	-2	-2	-2	6	2	1	1	-2	-2	-2	-2	-2	2	3	3	3	3
272	1	3	2	2	2	2	2	2	2	2	2	2	2	1	0	4	6	3	-2	-2	-2	-2	-2	-2	-2	-2	-2	-2	-2	-2	1	-2	-2	-2	-2	5	1	1	-2	-2	-2	1	-2	-2	2	4	8	5	7
273	2	3	2	2	2	2	2	2	2	2	2	2	2	1	0	5	2	3	1	-2	-2	-2	-2	-2	-2	-2	-2	-2	-2	-2	-2	-2	-2	-2	-2	4	3	1	-2	1	-2	-2	-2	-2	2	3	9	9	9
274	2	3	2	2	2	2	2	2	2	2	2	2	2	1	0	5	2	4	1	-2	-2	-2	-2	-2	-2	-2	-2	-2	-2	-2	-2	-2	-2	-2	-2	4	3	1	-2	1	-2	-2	-2	-2	2	3	7	7	7
275	2	3	2	2	2	2	2	2	2	2	2	2	2	1	0	1	10	4	1	-2	-2	-2	-2	-2	-2	-2	-2	-2	-2	-2	-2	-2	-2	-2	-2	6	1	2	1	-2	-2	-2	-2	-2	2	5	5	5	5
276	2	4	1	1	1	2	2	2	2	2	2	2	2	2	3	1	10	4	1	-2	-2	-2	-2	-2	-2	-2	-2	-2	-2	-2	-2	-2	-2	-2	-2	6	3	1	1	-2	-2	-2	-2	-2	2	3	3	3	3
277	2	3	2	2	2	2	2	2	2	2	2	2	2	1	0	1	4	3	1	-2	-2	-2	-2	-2	-2	-2	-2	-2	-2	-2	-2	-2	-2	-2	-2	5	1	3	2	-2	-2	1	-2	-2	2	3	3	4	4
278	2	5	1	2	2	2	2	2	2	2	2	2	2	2	1	1	10	4	1	-2	-2	-2	-2	-2	-2	-2	-2	-2	-2	-2	-2	-2	-2	-2	-2	6	2	1	1	-2	-2	2	3	-2	2	3	3	3	3
279	1	5	2	2	2	2	2	2	2	2	2	2	2	1	0	1	10	4	1	-2	-2	-2	-2	-2	-2	-2	-2	-2	-2	-2	-2	-2	-2	-2	-2	6	2	2	1	-2	-2	-2	2	-2	2	4	4	4	5
280	2	4	2	2	2	2	2	2	2	2	2	2	2	1	0	1	10	4	1	-2	-2	-2	-2	-2	-2	-2	-2	-2	-2	-2	-2	-2	-2	-2	-2	5	1	1	1	-2	-2	2	-2	-2	2	5	5	5	5
281	1	4	2	2	2	1	2	2	2	2	2	2	2	2	1	1	10	4	1	-2	-2	-2	-2	-2	-2	-2	-2	-2	-2	-2	-2	-2	-2	-2	-2	6	3	1	1	-2	-2	-2	-2	-2	2	4	4	4	4
282	1	3	1	2	2	2	2	2	2	2	2	2	2	2	1	2	4	4	1	-2	-2	-2	-2	-2	-2	-2	-2	-2	-2	-2	-2	-2	-2	-2	-2	4	2	1	1	-2	-2	-2	-2	-2	2	3	3	3	3
283	2	4	2	2	2	2	2	2	2	2	2	2	2	1	0	1	10	4	1	-2	-2	-2	-2	2	-2	-2	-2	-2	-2	-2	-2	-2	-2	-2	-2	6	2	2	1	-2	-2	-2	-2	-2	2	3	3	3	3
284	1	5	1	2	2	2	2	2	2	2	2	2	2	2	1	1	10	4	1	-2	-2	-2	-2	-2	-2	-2	-2	-2	-2	-2	-2	-2	-2	-2	-2	6	1	1	1	-2	-2	-2	-2	-2	2	4	4	4	4
285	2	4	2	2	2	2	2	2	2	2	2	2	2	1	0	1	10	4	1	-2	-2	-2	-2	2	-2	-2	-2	-2	-2	-2	-2	-2	-2	-2	-2	6	3	1	1	-2	-2	-2	-2	-2	1	3	3	3	3
286	2	3	2	2	2	2	2	2	2	2	2	2	2	1	0	1	10	4	1	-2	-2	-2	-2	-2	-2	-2	-2	-2	-2	-2	-2	-2	-2	-2	-2	6	2	1	1	-2	-2	-2	-2	-2	2	3	3	3	3
287	2	3	2	2	2	2	2	2	2	2	2	2	2	1	0	1	10	4	1	-2	-2	-2	-2	-2	-2	-2	-2	-2	-2	-2	-2	-2	-2	-2	-2	6	2	2	1	-2	-2	-2	-2	-2	2	3	3	3	3
288	2	3	1	2	2	2	2	2	2	2	2	2	2	2	1	1	10	4	1	-2	-2	-2	-2	-2	-2	-2	-2	-2	-2	-2	-2	-2	-2	-2	-2	6	1	3	1	-2	-2	-2	2	-2	2	3	3	3	4
289	2	4	1	2	2	2	2	2	2	2	2	2	2	2	1	1	10	2	1	-2	-2	-2	-2	-2	-2	-2	-2	-2	-2	-2	-2	-2	-2	-2	-2	5	1	2	1	-2	-2	-2	-2	-2	2	3	3	3	4
290	2	4	2	2	1	2	2	2	2	2	2	2	2	2	1	1	10	4	1	-2	-2	-2	-2	-2	-2	-2	-2	-2	-2	-2	-2	-2	-2	-2	-2	6	1	2	1	-2	-2	-2	-2	-2	2	4	4	4	4
291	2	5	2	2	2	2	2	2	2	2	2	2	2	1	0	1	10	4	2	-2	-2	-2	-2	-2	1	-2	-2	-2	-2	-2	-2	-2	-2	-2	-2	6	4	1	1	-2	-2	-2	2	-2	2	3	3	3	4
292	1	4	1	2	2	2	2	2	2	2	2	2	2	2	1	1	10	4	1	-2	-2	-2	-2	-2	-2	-2	-2	-2	-2	-2	-2	-2	-2	-2	-2	6	4	2	1	-2	-2	-2	-2	-2	2	3	3	3	3
293	1	4	2	2	1	2	2	2	2	2	2	2	2	2	1	1	10	4	1	-2	-2	-2	-2	-2	2	-2	-2	-2	-2	-2	-2	-2	-2	-2	-2	6	4	1	1	-2	-2	-2	-2	-2	2	3	3	3	4
294	1	4	2	2	1	2	2	2	2	2	2	2	2	2	1	4	10	4	1	-2	-2	-2	-2	-2	-2	-2	-2	-2	-2	-2	-2	-2	-2	-2	-2	2	2	1	1	-2	-2	-2	-2	-2	2	3	3	3	3
295	1	4	1	1	2	2	2	2	2	2	2	2	2	2	2	1	10	4	1	-2	-2	-2	-2	-2	-2	-2	-2	-2	-2	-2	-2	-2	-2	-2	-2	6	2	1	1	-2	-2	-2	-2	-2	2	4	4	4	4
296	2	3	2	2	2	2	2	2	2	2	2	2	2	1	0	2	10	4	1	-2	-2	-2	-2	-2	-2	-2	-2	-2	-2	-2	-2	-2	-2	-2	-2	6	1	1	1	-2	-2	-2	-2	-2	2	3	3	3	3
297	2	4	2	2	2	2	2	2	2	2	2	2	2	1	0	1	10	4	1	-2	-2	-2	-2	-2	-2	-2	-2	-2	-2	-2	-2	-2	-2	-2	-2	6	2	3	1	-2	-2	-2	-2	-2	2	3	3	3	3
298	2	3	1	2	2	2	2	2	2	2	2	2	2	2	1	1	10	4	1	-2	-2	-2	-2	2	-2	-2	-2	-2	-2	-2	-2	-2	-2	-2	-2	6	1	2	1	-2	-2	-2	-2	-2	2	4	4	4	4
299	1	3	2	2	1	2	2	2	2	2	2	2	2	2	1	1	10	3	1	-2	-2	-2	-2	-2	-2	-2	-2	-2	-2	-2	-2	-2	-2	-2	-2	6	2	1	1	-2	-2	-2	-2	-2	2	4	4	4	4
300	1	5	2	2	2	2	2	2	2	2	2	2	2	1	0	1	10	4	2	1	-2	-2	-2	-2	-2	-2	-2	-2	-2	-2	-2	-2	-2	-2	-2	6	3	1	1	-2	-2	-2	2	-2	2	5	5	5	5
301	1	4	1	2	2	2	2	2	2	2	2	2	2	2	1	2	10	4	1	-2	-2	-2	-2	-2	-2	-2	-2	-2	-2	-2	-2	-2	-2	-2	-2	6	2	1	1	-2	-2	-2	-2	-2	2	3	3	3	3
302	2	3	1	2	2	2	2	2	2	2	2	2	2	2	1	1	10	4	1	-2	-2	-2	-2	-2	-2	-2	-2	-2	-2	-2	-2	-2	-2	-2	-2	5	2	2	1	-2	-2	-2	-2	-2	2	4	4	4	4
303	1	5	2	2	2	2	2	2	2	2	2	2	2	1	0	1	10	4	1	-2	-2	-2	-2	-2	-2	-2	-2	-2	-2	-2	-2	-2	-2	-2	-2	6	2	1	1	-2	-2	-2	-2	-2	2	3	3	3	3
304	2	5	2	2	2	2	2	2	2	2	2	2	2	1	0	1	10	4	1	-2	-2	-2	-2	2	-2	-2	-2	-2	-2	-2	-2	-2	-2	-2	-2	6	2	1	1	-2	-2	-2	-2	-2	1	4	4	4	5
305	1	3	2	2	2	2	2	2	2	2	2	2	2	1	0	1	10	4	1	-2	-2	-2	-2	-2	-2	-2	-2	-2	-2	-2	2	-2	-2	-2	-2	3	3	1	1	-2	-2	-2	-2	2	2	4	4	4	4
306	1	4	2	2	2	2	2	2	2	2	2	2	2	1	0	1	10	4	1	-2	-2	-2	-2	-2	-2	-2	-2	-2	-2	-2	-2	-2	-2	-2	-2	6	2	1	1	-2	-2	-2	-2	-2	2	4	4	4	4
307	2	3	2	2	2	2	2	2	2	2	2	2	2	1	0	1	10	4	1	-2	-2	-2	-2	-2	-2	-2	-2	-2	-2	-2	-2	-2	-2	-2	-2	5	2	1	1	-2	-2	-2	-2	-2	2	3	3	3	3
308	1	3	2	2	2	2	2	2	2	2	2	2	2	1	0	4	10	4	-2	-2	-2	-2	-2	-2	-2	1	-2	-2	-2	-2	-2	-2	-2	-2	-2	6	4	2	-2	-2	-2	-2	1	-2	2	4	4	4	3
309	2	3	2	1	2	2	2	2	2	2	2	2	1	2	2	5	2	4	-2	-2	-2	-2	-2	-2	-2	1	-2	-2	-2	-2	-2	-2	-2	-2	-2	6	3	1	1	-2	-2	-2	2	-2	1	4	9	10	10
310	2	3	2	2	2	2	2	2	2	2	2	2	2	1	0	5	10	4	-2	-2	-2	-2	-2	-2	-2	-2	-2	-2	-2	-2	-2	-2	-2	-2	1	5	1	1	-2	-2	-2	-2	-2	1	2	4	4	5	6
311	1	4	2	2	2	2	2	2	2	2	2	2	2	1	0	2	10	4	1	-2	-2	-2	-2	-2	-2	-2	-2	-2	-2	-2	-2	-2	-2	-2	-2	6	3	2	1	2	-2	-2	-2	-2	2	3	3	3	4
312	2	4	2	2	2	2	2	2	2	2	2	2	2	1	0	5	10	3	1	-2	-2	-2	-2	-2	-2	-2	-2	-2	-2	-2	2	-2	-2	-2	-2	6	2	1	-2	-2	1	-2	-2	-2	2	4	4	5	5
313	1	4	1	1	2	2	2	2	2	2	1	2	2	2	3	4	10	3	1	-2	-2	-2	-2	-2	-2	-2	-2	-2	-2	-2	-2	-2	-2	-2	-2	5	2	2	-2	1	-2	-2	-2	-2	2	5	3	4	5
314	2	3	2	2	2	2	2	2	2	2	1	2	2	2	1	3	4	3	-2	-2	-2	-2	-2	-2	-2	-2	-2	-2	-2	-2	1	-2	-2	-2	-2	5	3	1	-2	-2	1	-2	-2	-2	1	4	8	4	6
315	1	3	2	2	1	2	2	2	2	2	2	2	2	2	1	4	1	3	-2	-2	-2	-2	1	-2	-2	-2	-2	-2	-2	-2	-2	-2	-2	-2	-2	6	3	1	-2	-2	-2	-2	1	-2	2	2	6	8	6
316	2	4	2	2	1	2	2	2	2	2	2	2	2	2	1	1	10	4	1	-2	-2	-2	-2	-2	-2	-2	-2	-2	-2	-2	-2	-2	2	-2	-2	6	3	1	1	-2	-2	-2	2	-2	2	3	3	3	3
317	2	4	2	2	2	2	2	2	2	2	2	2	2	1	0	1	10	4	1	-2	-2	-2	-2	-2	-2	-2	-2	-2	-2	-2	-2	-2	-2	-2	-2	5	4	1	1	-2	-2	-2	-2	-2	2	3	3	3	3
318	2	4	1	2	2	2	2	2	2	2	2	2	2	2	1	1	10	4	1	-2	-2	-2	-2	-2	-2	-2	-2	-2	-2	-2	-2	-2	-2	-2	-2	4	4	1	1	-2	-2	-2	-2	-2	2	3	3	4	4
319	1	4	1	2	2	2	2	2	2	2	2	2	2	2	1	1	10	4	1	-2	-2	-2	-2	-2	-2	-2	-2	-2	-2	-2	-2	-2	-2	2	-2	5	4	1	1	-2	-2	-2	-2	-2	2	4	4	4	4
320	2	5	1	2	2	2	2	2	2	2	2	2	2	2	1	1	10	4	1	-2	-2	-2	-2	3	2	-2	-2	-2	-2	-2	-2	-2	-2	-2	-2	6	4	2	1	-2	-2	-2	-2	-2	1	3	3	3	3
321	2	5	2	2	2	2	2	2	2	2	2	2	2	1	0	1	10	4	1	-2	-2	-2	-2	-2	-2	-2	-2	-2	-2	-2	-2	-2	-2	-2	-2	6	2	1	1	-2	-2	-2	-2	-2	2	3	3	3	3
322	2	5	1	2	2	2	2	2	2	2	2	2	2	2	1	1	10	4	1	-2	-2	-2	-2	-2	-2	-2	-2	-2	-2	-2	-2	-2	-2	-2	-2	6	4	1	1	-2	-2	-2	-2	-2	2	3	3	3	3
323	2	3	2	2	2	2	2	2	2	2	2	2	2	1	0	4	10	3	1	-2	-2	-2	-2	-2	-2	-2	-2	-2	-2	-2	-2	-2	-2	2	-2	3	2	2	-2	1	-2	-2	-2	-2	2	2	2	2	4
324	2	3	2	1	2	2	2	2	2	2	2	2	2	2	1	4	3	4	1	-2	-2	-2	-2	-2	-2	-2	-2	-2	-2	-2	-2	-2	-2	-2	-2	5	2	3	1	-2	-2	-2	-2	-2	2	4	6	6	5
325	2	3	2	2	2	2	2	2	2	2	2	2	2	1	0	5	1	3	1	-2	-2	-2	-2	-2	-2	-2	-2	-2	-2	-2	-2	-2	-2	2	-2	6	2	1	1	-2	-2	-2	-2	2	2	3	3	3	3
326	2	3	2	2	2	2	2	2	2	2	2	2	2	1	0	5	1	3	1	-2	-2	-2	-2	-2	-2	-2	-2	-2	-2	-2	-2	-2	-2	2	-2	6	2	1	1	-2	-2	-2	-2	2	2	3	3	3	3
327	1	3	1	2	2	2	2	2	2	2	1	2	2	2	2	3	2	2	1	-2	-2	-2	-2	-2	-2	-2	-2	-2	-2	-2	-2	-2	-2	-2	-2	6	1	4	1	-2	-2	-2	-2	-2	2	4	7	7	6
328	2	3	2	2	2	2	2	2	2	2	2	2	2	1	0	5	4	2	1	-2	-2	-2	-2	-2	-2	-2	-2	-2	-2	-2	-2	-2	-2	-2	-2	5	2	1	-2	1	-2	-2	-2	-2	2	4	8	8	8
329	2	3	2	2	2	2	2	2	2	2	2	2	2	1	0	5	2	3	1	-2	-2	-2	-2	-2	-2	-2	-2	-2	-2	-2	-2	-2	-2	2	-2	5	1	3	-2	-2	-2	1	-2	-2	2	4	5	5	6
330	1	5	2	2	1	2	2	2	2	2	2	2	2	2	1	5	10	2	-2	-2	-2	-2	-2	-2	-2	-2	-2	-2	-2	-2	-2	-2	-2	-2	1	5	2	2	-2	-2	-2	-2	-2	1	2	5	7	7	7
331	2	5	2	2	2	2	2	2	2	2	2	2	2	1	0	1	8	2	1	-2	-2	-2	-2	-2	-2	-2	-2	-2	-2	-2	-2	-2	-2	-2	-2	5	1	1	-2	1	-2	-2	-2	-2	2	4	7	7	7
332	1	3	1	1	2	2	2	2	2	2	2	2	2	2	2	5	1	3	1	-2	-2	-2	-2	-2	-2	-2	-2	-2	-2	-2	-2	-2	-2	-2	-2	5	2	2	2	1	-2	3	-2	-2	2	5	5	6	7
333	1	3	2	2	2	2	2	2	2	2	2	2	2	1	0	5	4	4	-2	1	-2	-2	-2	-2	-2	-2	-2	-2	-2	-2	2	-2	-2	-2	3	6	2	1	1	2	3	-2	-2	-2	1	5	7	9	8
334	1	3	1	2	2	2	2	2	2	2	2	2	2	2	1	5	4	2	-2	1	-2	-2	-2	-2	-2	-2	2	-2	-2	-2	-2	-2	-2	-2	-2	6	2	2	2	-2	-2	-2	1	-2	2	4	6	6	6
335	2	3	2	2	2	2	2	2	2	2	2	2	2	1	0	1	8	3	-2	-2	-2	-2	-2	-2	-2	-2	-2	-2	-2	-2	1	-2	-2	-2	-2	6	2	2	-2	-2	-2	-2	-2	1	1	4	4	4	6
336	1	3	2	2	2	2	2	2	2	2	2	2	2	1	0	5	2	3	1	2	-2	-2	-2	-2	-2	-2	-2	-2	-2	-2	-2	-2	-2	3	-2	2	2	2	-2	-2	-2	1	2	-2	2	4	6	6	6
337	2	3	1	2	2	2	2	2	2	2	2	2	2	2	1	1	5	2	1	-2	-2	-2	-2	-2	-2	-2	-2	-2	-2	-2	-2	-2	-2	-2	-2	4	1	4	-2	-2	-2	2	-2	1	2	3	2	2	2
338	2	4	2	2	2	2	2	2	2	2	2	2	2	1	0	4	10	4	1	-2	-2	-2	-2	-2	-2	-2	-2	-2	-2	-2	-2	-2	-2	-2	-2	4	3	3	1	-2	-2	-2	-2	-2	2	4	1	2	5
339	2	3	2	2	2	2	2	2	2	2	2	2	2	1	0	3	10	2	2	-2	-2	-2	-2	1	-2	-2	-2	-2	-2	-2	-2	-2	-2	-2	-2	5	1	2	1	-2	-2	-2	-2	-2	2	3	1	1	1
340	2	5	1	2	2	2	2	2	2	2	2	2	2	2	1	1	10	4	1	-2	-2	-2	-2	-2	-2	-2	-2	-2	-2	-2	-2	-2	-2	-2	-2	6	4	1	1	-2	-2	-2	-2	-2	2	3	3	3	3
341	1	4	2	2	2	2	1	2	2	2	2	2	2	2	1	1	10	4	2	-2	-2	-2	-2	-2	1	-2	-2	-2	-2	-2	-2	-2	-2	-2	-2	6	4	1	1	-2	-2	-2	-2	-2	1	3	3	3	4
342	2	4	1	2	2	2	2	2	2	2	2	2	2	2	1	1	10	3	2	-2	-2	-2	-2	1	-2	-2	-2	-2	-2	-2	-2	-2	-2	-2	-2	6	2	1	-2	-2	-2	1	2	-2	2	4	4	4	4
343	1	4	2	2	2	2	2	2	2	2	2	2	2	1	0	1	10	2	1	-2	-2	-2	-2	-2	-2	-2	-2	-2	-2	-2	-2	-2	-2	-2	-2	6	1	2	1	-2	-2	-2	-2	-2	2	3	3	3	4
344	1	5	1	2	2	2	2	2	2	2	2	2	2	2	1	1	10	4	1	-2	-2	-2	-2	-2	2	-2	-2	-2	-2	-2	-2	-2	-2	-2	-2	6	4	2	1	-2	-2	-2	-2	-2	2	4	4	4	4
345	1	4	2	2	2	2	2	2	2	2	2	2	2	1	0	1	10	4	1	-2	-2	-2	-2	-2	-2	-2	-2	-2	-2	-2	-2	-2	-2	-2	-2	6	2	1	1	-2	-2	-2	-2	-2	2	3	3	3	3
346	1	4	2	2	2	2	2	2	2	2	2	2	2	1	0	1	10	4	1	-2	-2	-2	-2	-2	-2	-2	-2	-2	-2	-2	-2	-2	-2	-2	-2	6	2	1	1	-2	-2	-2	-2	-2	2	3	3	3	4
347	2	5	2	2	2	2	2	2	2	2	2	2	2	1	0	1	10	4	1	-2	-2	-2	-2	-2	-2	-2	-2	-2	-2	-2	-2	-2	-2	-2	-2	6	2	2	1	-2	-2	-2	-2	-2	2	4	4	4	4
348	1	3	1	2	2	2	2	2	2	1	2	2	2	2	2	2	10	4	1	-2	-2	-2	-2	-2	-2	-2	-2	-2	-2	-2	-2	-2	-2	-2	-2	6	2	2	1	2	-2	-2	-2	-2	2	3	3	3	3
349	2	5	1	2	2	2	2	2	2	2	2	2	2	2	1	4	10	4	1	-2	-2	-2	-2	-2	2	-2	-2	-2	-2	-2	-2	-2	-2	-2	-2	6	2	2	1	-2	-2	-2	-2	-2	2	3	3	3	4
350	2	5	1	1	1	2	2	2	2	2	2	2	2	2	3	4	10	3	1	-2	-2	-2	-2	-2	-2	-2	-2	-2	-2	-2	-2	-2	-2	-2	-2	6	4	1	1	2	-2	-2	-2	-2	2	3	3	3	3
351	1	4	1	2	2	1	2	2	2	2	2	2	2	2	2	1	10	2	1	-2	-2	-2	-2	-2	-2	-2	-2	-2	-2	-2	-2	-2	-2	-2	-2	6	1	2	-2	1	-2	-2	-2	-2	2	5	3	4	3
352	1	4	2	2	2	2	2	2	2	2	2	2	2	1	0	2	10	3	1	-2	-2	-2	-2	-2	-2	-2	-2	-2	-2	-2	-2	-2	-2	-2	-2	6	4	1	1	2	-2	-2	-2	-2	2	3	3	3	3
353	2	5	1	2	2	2	2	2	2	2	2	2	2	2	1	1	10	4	1	-2	-2	-2	-2	-2	-2	-2	-2	-2	-2	-2	-2	-2	-2	-2	-2	6	4	1	1	-2	-2	-2	-2	-2	2	3	3	3	3
354	2	5	2	2	2	2	2	2	2	2	2	2	2	1	0	1	10	4	1	-2	-2	-2	-2	-2	-2	-2	-2	-2	-2	-2	-2	-2	-2	-2	-2	6	2	1	1	-2	-2	-2	-2	-2	2	3	3	3	3
355	2	5	1	2	2	2	2	2	2	2	2	2	2	2	1	1	10	4	1	-2	-2	-2	-2	3	2	-2	-2	-2	-2	-2	-2	-2	-2	-2	-2	6	4	2	1	-2	-2	-2	-2	-2	2	3	3	3	3
356	1	4	1	2	2	2	2	2	2	2	2	2	2	2	1	1	10	4	1	-2	-2	-2	-2	-2	-2	-2	-2	-2	-2	-2	-2	-2	-2	2	-2	5	4	1	1	-2	-2	-2	-2	-2	2	4	4	4	4
357	2	5	2	2	1	2	2	2	2	2	2	2	2	2	1	1	10	4	1	-2	-2	-2	-2	-2	-2	-2	-2	-2	-2	-2	-2	-2	-2	-2	-2	6	3	1	1	-2	-2	-2	-2	-2	2	3	3	3	3
358	2	4	1	2	2	2	2	2	2	2	2	2	2	2	1	1	5	4	1	-2	-2	-2	-2	-2	-2	-2	-2	-2	-2	-2	-2	-2	-2	-2	-2	3	4	1	1	-2	-2	-2	-2	-2	2	3	3	3	3
359	2	4	2	2	2	2	2	2	2	2	2	2	2	1	0	1	10	4	1	-2	-2	-2	-2	-2	-2	-2	-2	-2	-2	-2	-2	-2	-2	-2	-2	5	4	1	1	-2	-2	-2	-2	-2	2	3	3	3	3
360	2	3	2	2	2	2	2	2	2	2	2	2	2	1	0	4	3	2	-2	-2	-2	-2	-2	-2	-2	-2	-2	-2	-2	-2	-2	-2	-2	-2	1	4	1	3	-2	-2	-2	-2	-2	1	1	4	6	6	6
361	2	3	2	2	2	2	2	2	2	2	2	2	2	1	0	1	5	2	1	-2	-2	-2	-2	-2	-2	-2	-2	-2	-2	-2	-2	-2	-2	-2	-2	6	1	2	1	-2	-2	-2	-2	-2	2	4	4	4	5
362	2	3	2	2	2	2	2	2	2	2	2	2	2	1	0	5	1	3	2	1	-2	-2	-2	-2	-2	-2	-2	-2	-2	-2	-2	-2	-2	-2	-2	5	2	2	1	-2	-2	-2	-2	-2	2	3	2	2	3
363	2	3	2	2	2	2	2	2	2	2	2	2	2	1	0	4	4	2	-2	-2	-2	-2	-2	-2	-2	-2	-2	-2	-2	-2	-2	-2	1	-2	-2	5	1	3	-2	-2	-2	-2	-2	1	2	4	8	8	6
364	2	3	2	2	1	2	2	2	2	2	2	2	2	2	1	5	2	4	1	-2	-2	-2	-2	-2	-2	-2	-2	-2	-2	-2	-2	-2	-2	-2	-2	6	1	2	-2	-2	-2	1	-2	-2	2	3	3	3	3
365	2	3	2	2	2	2	2	2	2	2	2	2	2	1	0	4	4	3	1	-2	-2	-2	-2	-2	-2	-2	-2	-2	-2	-2	-2	-2	-2	-2	-2	4	1	3	-2	-2	-2	1	-2	-2	2	3	4	4	3
366	1	3	2	1	2	2	2	2	2	2	2	2	2	2	1	5	1	3	-2	2	-2	1	-2	-2	-2	-2	-2	-2	-2	-2	3	4	-2	-2	-2	4	3	1	3	-2	2	-2	1	-2	1	8	8	8	7
367	2	3	2	2	2	2	2	2	2	2	2	2	2	1	0	5	7	2	1	-2	-2	-2	-2	-2	-2	-2	-2	-2	-2	-2	-2	-2	-2	-2	-2	1	2	1	-2	1	-2	-2	2	-2	2	3	3	3	3
368	2	3	2	2	2	2	2	2	2	2	2	2	2	1	0	1	10	4	1	-2	-2	-2	-2	-2	-2	-2	-2	-2	-2	2	-2	-2	-2	-2	-2	5	2	1	-2	-2	-2	2	-2	1	2	3	1	1	1
369	2	5	1	2	2	2	2	2	2	2	2	2	2	2	1	1	10	4	-2	-2	-2	-2	-2	2	-2	-2	-2	-2	-2	-2	-2	-2	1	-2	-2	6	2	3	-2	-2	-2	1	-2	-2	2	5	6	4	2
370	1	3	2	2	2	2	2	2	2	2	2	2	2	1	0	7	2	2	1	-2	-2	-2	-2	-2	-2	-2	-2	-2	-2	-2	-2	-2	-2	-2	2	5	3	1	2	1	-2	-2	-2	-2	2	4	6	6	6
371	1	3	1	2	2	2	2	2	2	2	2	2	2	2	1	1	5	2	1	-2	-2	-2	-2	-2	-2	-2	-2	-2	-2	-2	2	-2	-2	-2	-2	2	2	1	-2	1	-2	-2	-2	-2	2	3	2	2	4
372	1	3	2	2	2	2	2	2	2	2	2	2	2	1	0	1	5	3	1	-2	-2	-2	-2	-2	-2	-2	-2	-2	-2	-2	-2	-2	-2	-2	-2	5	1	4	-2	-2	-2	-2	-2	1	2	3	3	3	3
373	1	4	2	1	2	2	2	2	2	2	2	2	2	2	1	5	1	2	1	-2	-2	-2	-2	-2	-2	-2	-2	-2	-2	-2	-2	-2	-2	-2	-2	5	2	1	-2	-2	-2	-2	-2	1	2	3	6	10	10
374	1	4	2	2	2	2	2	2	2	2	2	2	2	1	0	1	10	2	-2	1	-2	-2	-2	-2	-2	-2	-2	-2	-2	-2	-2	-2	-2	-2	-2	1	1	5	-2	-2	-2	1	-2	-2	2	3	3	3	3
375	2	3	2	2	2	2	2	2	2	2	2	2	2	1	0	3	2	2	-2	-2	-2	-2	-2	-2	-2	-2	-2	-2	-2	-2	-2	-2	-2	-2	1	1	1	5	-2	-2	-2	-2	-2	1	2	4	4	5	3
376	2	4	2	2	2	2	2	2	2	2	2	2	2	1	0	1	10	2	-2	-2	-2	-2	-2	1	-2	-2	-2	-2	-2	-2	-2	-2	-2	-2	-2	1	1	5	1	-2	-2	-2	-2	-2	2	3	3	4	2
377	1	4	2	2	2	2	1	2	2	2	2	2	2	2	1	1	5	2	-2	1	-2	-2	-2	-2	-2	-2	-2	-2	-2	-2	-2	-2	-2	-2	-2	2	1	5	-2	-2	-2	1	-2	-2	2	3	3	4	2
378	1	4	2	2	2	2	2	1	2	2	2	2	2	2	1	1	10	2	-2	-2	-2	-2	-2	1	-2	-2	-2	-2	-2	-2	-2	-2	-2	-2	-2	1	1	4	1	-2	-2	-2	-2	-2	2	2	2	3	1
379	2	4	2	2	2	2	2	2	2	2	2	2	2	1	0	1	10	2	-2	-2	-2	-2	-2	1	-2	-2	-2	-2	-2	-2	-2	-2	-2	-2	-2	1	1	5	1	-2	-2	-2	-2	-2	2	2	2	3	1
380	1	5	1	2	2	2	2	2	2	2	2	2	2	2	1	1	5	2	1	-2	-2	-2	-2	-2	-2	-2	-2	-2	-2	-2	-2	-2	-2	-2	-2	1	1	2	2	-2	-2	1	-2	-2	2	1	2	3	2
381	1	3	2	2	2	2	2	2	2	2	2	2	2	1	0	4	3	4	1	-2	-2	-2	-2	-2	-2	-2	-2	-2	-2	-2	-2	-2	-2	-2	-2	6	2	1	-2	1	-2	-2	2	-2	2	2	2	2	2
382	2	4	2	2	2	2	2	2	2	2	2	2	2	1	0	5	1	3	-2	2	3	-2	-2	-2	-2	-2	-2	-2	-2	-2	1	-2	-2	-2	-2	6	2	2	-2	-2	1	-2	-2	2	2	8	8	8	8
383	2	3	2	1	2	2	2	2	2	2	2	2	2	2	1	5	1	4	1	-2	-2	-2	-2	-2	-2	-2	-2	-2	-2	-2	-2	-2	-2	-2	-2	4	1	3	1	-2	-2	2	3	-2	2	4	5	5	5
384	2	4	2	2	2	2	2	2	2	2	2	2	2	1	0	5	1	3	1	-2	2	-2	-2	-2	-2	-2	-2	-2	-2	-2	-2	-2	-2	-2	-2	5	1	5	1	-2	2	-2	3	-2	2	4	5	6	6
385	2	3	2	2	2	2	2	2	2	2	2	2	2	1	0	5	4	2	1	2	-2	-2	-2	-2	-2	-2	-2	-2	-2	-2	-2	-2	-2	-2	-2	2	1	5	1	-2	-2	2	-2	-2	2	4	6	6	6
386	1	3	1	1	1	2	2	2	2	2	2	2	2	2	3	4	6	3	1	-2	-2	-2	-2	-2	-2	-2	-2	-2	-2	-2	-2	-2	-2	2	-2	2	1	4	1	-2	-2	2	-2	-2	2	5	7	7	6
387	1	3	2	2	2	2	2	2	2	2	2	2	2	1	0	5	2	3	1	-2	-2	-2	2	-2	-2	-2	-2	-2	-2	3	-2	-2	-2	-2	-2	4	2	3	1	2	-2	3	-2	-2	2	5	6	5	6
388	2	4	2	2	2	2	1	2	2	2	2	2	2	2	1	3	5	4	1	-2	-2	-2	-2	-2	-2	-2	-2	-2	-2	-2	-2	-2	-2	-2	-2	5	2	2	2	-2	-2	1	-2	-2	2	5	7	7	7
389	1	5	1	2	2	2	2	2	2	2	2	2	1	2	2	3	2	4	1	-2	-2	-2	-2	-2	-2	-2	-2	-2	-2	-2	-2	-2	-2	2	-2	5	2	2	1	2	-2	-2	-2	3	2	3	3	3	3
390	1	3	1	2	2	2	2	2	2	2	2	2	2	2	1	1	4	4	1	-2	-2	-2	-2	-2	-2	-2	-2	-2	-2	-2	-2	-2	-2	-2	-2	2	1	3	1	-2	-2	-2	-2	-2	1	2	4	4	3
391	1	3	2	2	2	2	2	2	2	2	2	2	2	1	0	1	5	2	1	-2	-2	-2	-2	-2	-2	-2	-2	-2	-2	-2	-2	-2	-2	-2	-2	5	1	1	-2	-2	-2	1	-2	-2	2	2	4	4	4
392	1	3	2	2	2	2	2	2	2	2	2	2	2	1	0	1	5	2	1	-2	-2	-2	-2	-2	-2	-2	-2	-2	-2	-2	-2	-2	-2	-2	-2	5	1	3	-2	-2	-2	1	-2	-2	2	4	2	2	3
393	2	4	1	2	2	2	2	2	2	2	2	2	2	2	1	1	8	3	1	-2	-2	-2	-2	-2	-2	-2	-2	-2	-2	-2	-2	-2	-2	-2	-2	2	4	2	1	-2	-2	-2	-2	-2	2	3	3	3	3
394	2	5	1	1	2	2	2	1	2	2	2	2	1	2	4	1	4	4	1	-2	-2	-2	-2	-2	-2	-2	-2	-2	-2	-2	-2	-2	-2	-2	-2	6	4	1	1	-2	-2	-2	-2	-2	2	3	3	3	3
395	1	3	2	2	2	2	2	2	2	2	2	2	1	2	1	1	8	2	1	-2	-2	-2	-2	-2	-2	-2	-2	-2	-2	-2	-2	-2	-2	-2	-2	5	1	1	-2	-2	-2	1	-2	-2	2	5	6	6	6
396	1	3	1	2	2	2	2	2	2	2	2	2	2	2	1	4	3	4	5	1	2	3	-2	-2	-2	-2	-2	-2	-2	-2	4	-2	-2	-2	-2	5	3	2	-2	-2	1	-2	3	2	2	4	9	9	8
397	2	3	2	2	2	2	2	2	2	2	2	2	2	1	0	4	2	2	1	-2	2	-2	-2	-2	-2	-2	-2	-2	-2	-2	-2	-2	-2	-2	-2	2	1	4	-2	-2	-2	1	-2	-2	2	4	4	6	4
398	1	4	1	2	2	2	2	2	2	2	2	2	1	2	2	3	2	2	-2	1	-2	-2	-2	-2	-2	-2	-2	-2	-2	-2	-2	-2	-2	-2	-2	5	1	3	-2	-2	-2	1	-2	-2	2	4	4	4	4
399	2	4	1	2	2	2	2	2	2	2	2	2	1	2	2	3	10	3	2	-2	-2	-2	-2	1	-2	-2	-2	-2	-2	-2	-2	-2	-2	-2	-2	5	1	3	-2	1	-2	2	-2	-2	2	4	5	4	5
400	2	3	2	2	1	2	2	2	2	2	2	2	2	2	1	3	10	3	1	-2	-2	-2	-2	-2	-2	-2	-2	-2	-2	-2	-2	-2	-2	-2	-2	5	1	1	-2	1	-2	-2	-2	-2	2	4	1	1	1
401	2	4	1	2	2	2	2	2	2	2	2	2	2	2	1	2	10	4	-2	-2	-2	-2	-2	1	-2	-2	-2	-2	-2	-2	-2	-2	-2	-2	-2	2	3	2	1	-2	-2	2	-2	-2	2	2	2	2	2
402	2	3	2	2	2	2	2	2	2	2	2	2	2	1	0	1	5	4	-2	-2	-2	-2	-2	1	-2	-2	-2	-2	-2	-2	-2	-2	-2	-2	-2	2	3	1	1	-2	-2	2	-2	-2	2	2	2	2	2
403	1	5	1	2	2	2	1	2	2	2	2	2	2	2	2	1	2	2	1	-2	-2	-2	-2	-2	-2	-2	-2	-2	-2	-2	-2	-2	-2	-2	-2	5	1	2	-2	1	-2	-2	-2	-2	2	3	3	4	3
404	2	3	2	2	2	2	2	2	2	2	2	2	2	1	0	1	10	3	1	-2	-2	-2	-2	-2	-2	-2	-2	-2	-2	-2	-2	-2	-2	-2	-2	5	1	2	1	-2	-2	-2	-2	-2	2	3	2	2	1
405	2	3	2	2	2	2	2	2	2	2	2	2	2	1	0	1	8	4	-2	-2	-2	-2	-2	1	-2	-2	-2	-2	-2	-2	-2	-2	-2	-2	-2	6	4	2	1	-2	-2	-2	-2	-2	2	4	6	6	7
406	1	3	2	2	2	2	2	2	2	2	2	2	2	1	0	4	4	2	1	-2	-2	-2	-2	-2	-2	-2	-2	-2	-2	-2	-2	-2	-2	-2	-2	2	1	3	1	-2	-2	-2	-2	-2	2	2	4	4	3
407	2	3	2	2	2	2	2	2	2	2	2	2	2	1	0	2	8	4	-2	1	-2	-2	-2	-2	-2	-2	-2	-2	-2	-2	-2	-2	-2	-2	-2	3	1	1	-2	-2	-2	-2	-2	1	1	4	4	4	5
408	2	5	2	2	2	2	2	2	2	2	2	2	1	2	1	1	8	4	1	-2	-2	-2	-2	-2	-2	-2	-2	-2	-2	-2	-2	-2	-2	-2	-2	6	2	3	-2	-2	-2	1	-2	-2	2	4	2	2	4
409	1	5	2	2	2	2	2	2	2	2	2	2	2	1	0	1	10	4	1	-2	-2	-2	-2	-2	-2	-2	-2	-2	-2	-2	-2	-2	-2	-2	-2	6	3	1	-2	-2	-2	1	-2	-2	2	6	6	7	2
410	1	5	2	2	2	2	2	2	2	2	2	2	1	2	1	2	5	4	1	-2	-2	-2	-2	-2	-2	-2	-2	-2	-2	-2	-2	-2	-2	-2	-2	6	2	2	1	-2	-2	-2	-2	-2	2	4	4	4	5
411	2	5	2	2	2	2	2	2	2	2	2	2	2	1	0	1	5	4	1	-2	-2	-2	-2	-2	-2	-2	-2	-2	-2	-2	-2	-2	-2	-2	-2	6	2	1	2	1	-2	-2	-2	-2	2	3	3	3	3
412	1	4	1	1	2	2	1	2	2	2	2	2	1	2	4	2	10	2	1	-2	-2	-2	-2	-2	-2	-2	-2	-2	-2	-2	-2	-2	-2	-2	-2	1	1	1	1	-2	-2	-2	-2	-2	2	3	3	3	4
413	2	4	1	1	2	2	2	2	2	2	2	2	1	2	3	1	8	3	-2	-2	-2	-2	-2	-2	-2	-2	-2	-2	-2	-2	-2	-2	1	-2	-2	5	1	2	-2	-2	-2	-2	-2	1	2	4	7	4	4
414	2	5	1	1	2	2	2	2	2	2	1	2	1	2	4	1	8	4	1	-2	-2	-2	-2	-2	-2	-2	-2	-2	-2	-2	-2	-2	-2	-2	-2	4	1	3	-2	-2	-2	1	-2	-2	2	3	4	3	4
415	2	4	1	2	2	2	2	2	2	2	2	2	2	2	1	1	8	4	-2	-2	-2	-2	-2	-2	-2	-2	-2	-2	-2	-2	-2	-2	-2	-2	1	6	4	5	-2	-2	-2	-2	-2	1	2	6	7	7	7
416	2	5	1	2	2	2	2	2	1	2	2	2	2	2	2	1	10	2	1	-2	-2	-2	-2	-2	-2	-2	-2	-2	-2	-2	-2	-2	-2	-2	-2	1	1	1	-2	1	-2	-2	-2	-2	2	4	4	4	4
417	1	4	2	2	2	2	2	2	2	2	1	2	2	2	1	1	5	2	-2	-2	-2	-2	-2	-2	-2	-2	-2	-2	-2	-2	-2	-2	-2	-2	1	5	1	1	-2	-2	-2	-2	-2	1	2	4	6	6	6
418	1	5	1	1	2	2	2	2	2	2	1	2	1	2	4	1	5	2	-2	-2	-2	-2	-2	-2	-2	-2	-2	-2	-2	-2	-2	-2	-2	-2	1	6	2	1	-2	1	-2	-2	-2	-2	2	4	5	6	6
419	2	5	1	1	2	2	1	2	2	2	1	2	1	2	5	1	5	3	-2	-2	-2	-2	-2	-2	-2	-2	-2	-2	-2	-2	-2	-2	-2	-2	1	5	3	1	-2	-2	-2	1	-2	-2	2	4	6	6	7
420	1	3	2	2	2	2	2	2	2	2	2	2	2	1	0	5	2	3	1	-2	2	-2	-2	3	-2	-2	-2	-2	-2	-2	-2	-2	-2	-2	-2	1	1	2	-2	1	-2	-2	2	-2	2	2	1	1	1
421	2	5	2	2	2	2	2	2	2	2	2	2	1	2	1	3	1	4	1	-2	-2	-2	-2	-2	-2	-2	-2	-2	-2	-2	-2	-2	-2	-2	-2	5	1	2	1	2	-2	-2	3	4	2	3	3	3	3
422	1	5	2	2	2	2	2	2	2	2	2	2	2	1	0	1	8	4	1	-2	-2	-2	-2	-2	-2	-2	-2	-2	-2	-2	-2	-2	-2	-2	-2	5	2	1	-2	-2	-2	-2	-2	1	2	2	3	1	4
423	1	5	2	2	2	2	1	2	2	2	2	2	2	2	1	1	10	4	-2	-2	-2	-2	-2	-2	-2	-2	-2	-2	-2	-2	-2	-2	-2	-2	1	6	4	1	-2	-2	-2	-2	1	-2	2	2	8	8	9
424	2	5	1	2	2	2	2	2	2	2	2	2	1	2	2	1	10	4	-2	-2	-2	-2	-2	-2	-2	-2	-2	-2	-2	-2	-2	-2	-2	-2	1	6	2	2	-2	2	-2	-2	-2	1	2	4	7	7	7
425	1	4	2	2	2	2	2	2	2	2	2	2	2	1	0	1	10	2	-2	-2	-2	-2	-2	1	-2	-2	-2	-2	-2	-2	-2	-2	-2	-2	-2	5	4	1	1	2	-2	5	3	4	2	3	4	4	4
426	1	5	1	2	2	2	2	2	2	2	2	2	2	2	1	1	10	4	1	-2	-2	-2	-2	-2	-2	-2	-2	-2	-2	-2	-2	-2	-2	-2	-2	2	1	2	-2	-2	-2	1	-2	2	2	4	4	4	4
427	2	5	2	2	2	2	2	2	2	2	2	2	2	1	0	1	8	4	-2	-2	-2	-2	-2	-2	-2	-2	-2	-2	-2	-2	-2	-2	-2	-2	1	6	4	3	-2	-2	-2	-2	-2	1	2	4	6	6	6
428	2	3	2	2	2	2	2	2	2	2	2	2	2	1	0	4	4	4	1	-2	-2	-2	-2	-2	-2	-2	-2	-2	-2	-2	-2	-2	-2	-2	-2	5	1	1	-2	1	-2	-2	-2	-2	2	3	1	5	5
429	1	5	2	2	2	2	2	2	2	2	2	2	1	2	1	1	5	2	1	-2	-2	-2	-2	-2	-2	-2	-2	-2	-2	-2	-2	-2	-2	-2	-2	5	1	2	-2	-2	-2	-2	-2	1	2	2	2	2	1
430	1	5	1	1	2	2	2	2	2	2	2	2	2	2	2	1	5	2	1	-2	-2	-2	-2	-2	-2	-2	-2	-2	-2	-2	-2	-2	-2	-2	-2	5	2	2	1	2	-2	3	-2	-2	2	1	2	2	3
431	1	5	2	2	2	2	2	2	2	2	2	2	1	2	1	3	4	2	1	-2	-2	-2	-2	-2	-2	-2	-2	-2	-2	2	-2	-2	-2	-2	-2	2	1	2	-2	1	-2	-2	2	-2	2	3	3	3	2
432	2	5	1	2	2	2	2	2	2	2	2	2	2	2	1	2	10	3	1	-2	-2	-2	-2	2	-2	-2	-2	-2	-2	-2	-2	-2	-2	-2	-2	6	3	2	1	-2	-2	-2	2	-2	2	4	4	4	4
433	1	5	1	2	2	2	2	2	2	2	2	2	2	2	1	4	10	3	1	-2	-2	-2	-2	-2	-2	-2	-2	-2	-2	-2	-2	-2	-2	-2	-2	6	2	2	1	-2	-2	-2	2	-2	2	4	4	4	5
434	2	5	1	2	1	2	2	2	2	2	2	2	2	2	2	1	10	3	1	-2	-2	-2	-2	-2	-2	-2	-2	-2	-2	-2	-2	-2	-2	-2	-2	6	2	2	-2	-2	-2	2	1	-2	2	4	4	4	5
435	1	5	1	2	2	2	2	2	2	2	2	2	2	2	1	1	10	3	1	-2	-2	-2	-2	-2	-2	-2	-2	-2	-2	-2	-2	-2	-2	-2	-2	6	1	2	-2	-2	-2	1	-2	-2	2	4	4	4	4
436	1	5	1	2	1	2	2	2	2	2	2	2	2	2	2	1	10	3	1	-2	-2	-2	-2	-2	2	-2	-2	-2	-2	-2	-2	-2	-2	-2	-2	6	2	1	2	-2	-2	-2	1	-2	2	4	4	4	4
437	1	5	1	1	1	2	2	2	1	2	2	2	2	2	4	5	4	2	-2	-2	-2	-2	-2	-2	1	-2	-2	-2	-2	2	-2	-2	-2	-2	-2	5	2	5	1	-2	-2	-2	-2	2	2	5	4	4	4
438	1	5	2	2	2	2	2	2	2	2	2	2	2	1	0	1	5	2	1	-2	-2	-2	-2	-2	-2	-2	-2	-2	-2	-2	-2	-2	-2	-2	-2	5	1	2	2	-2	-2	-2	-2	1	2	4	1	1	1
439	1	4	2	2	2	2	2	2	2	2	2	2	2	1	0	5	2	3	1	-2	-2	-2	-2	2	-2	-2	-2	-2	-2	-2	-2	-2	-2	-2	-2	6	2	3	2	-2	-2	1	-2	-2	2	4	4	4	5
440	2	4	2	2	2	2	2	2	2	2	2	2	2	1	0	7	1	3	1	-2	-2	-2	-2	-2	-2	-2	-2	-2	-2	-2	-2	-2	-2	2	-2	6	2	3	1	-2	-2	-2	2	-2	2	5	5	6	5
441	2	5	2	2	2	2	2	2	2	2	2	2	2	1	0	3	4	2	2	-2	-2	-2	-2	1	-2	-2	-2	-2	-2	-2	-2	-2	-2	-2	-2	4	2	4	1	2	-2	-2	-2	-2	2	5	5	6	6
442	2	3	2	2	2	2	2	2	2	2	2	2	2	1	0	5	2	4	-2	-2	1	-2	-2	-2	-2	-2	-2	-2	-2	-2	-2	2	3	-2	-2	6	2	4	-2	-2	1	-2	-2	-2	1	6	6	7	7
443	1	5	1	2	1	2	2	2	2	2	2	2	2	2	2	2	10	3	1	-2	-2	-2	-2	-2	-2	-2	-2	-2	-2	-2	-2	-2	-2	-2	-2	6	2	2	1	-2	-2	-2	2	-2	2	4	4	4	4
444	1	5	2	2	2	2	2	2	2	2	2	2	2	1	0	2	10	3	1	-2	-2	-2	-2	-2	2	-2	-2	-2	-2	-2	-2	-2	-2	-2	-2	6	2	1	1	-2	-2	-2	2	-2	2	4	4	4	4
445	2	4	2	2	2	2	2	2	2	2	2	2	2	1	0	2	10	4	-2	-2	-2	-2	-2	1	-2	-2	-2	-2	-2	-2	-2	-2	-2	-2	-2	4	2	1	-2	1	-2	-2	-2	-2	2	4	1	1	1
446	2	5	2	2	2	2	2	2	2	2	2	2	2	1	0	1	10	4	-2	-2	-2	-2	-2	1	2	-2	-2	-2	-2	-2	-2	-2	-2	-2	-2	6	3	1	-2	1	-2	-2	-2	-2	2	4	4	4	4
447	2	4	1	2	2	2	2	2	2	2	2	2	2	2	1	1	5	3	-2	-2	-2	-2	-2	1	-2	-2	-2	-2	-2	-2	-2	-2	-2	-2	-2	1	3	2	1	2	-2	-2	-2	-2	2	2	2	2	3
448	1	5	1	1	2	2	2	2	2	2	2	2	2	2	2	2	10	3	1	-2	-2	-2	-2	-2	-2	-2	-2	-2	-2	-2	-2	-2	-2	-2	-2	5	2	2	1	2	-2	3	-2	-2	2	1	2	2	1
449	1	4	1	2	2	2	2	2	2	2	2	2	2	2	1	1	5	3	1	-2	-2	-2	-2	2	-2	-2	-2	-2	-2	-2	-2	-2	-2	-2	-2	2	2	1	1	2	-2	3	-2	-2	2	2	2	2	2
450	1	4	1	2	2	2	2	2	2	2	1	2	1	2	3	1	5	4	1	2	-2	-2	-2	-2	-2	-2	-2	-2	-2	-2	-2	-2	-2	-2	-2	6	2	3	-2	-2	-2	2	-2	1	2	4	5	5	5
451	1	5	1	2	1	2	2	2	2	2	2	2	2	2	2	1	8	2	1	-2	-2	-2	-2	-2	2	-2	-2	-2	-2	-2	-2	-2	-2	-2	-2	2	1	3	1	2	-2	-2	3	4	2	5	5	5	3
452	2	4	2	2	2	2	2	2	2	2	2	2	2	1	0	1	10	4	-2	-2	-2	-2	-2	1	-2	-2	-2	-2	-2	-2	-2	-2	-2	-2	-2	5	4	1	1	-2	-2	-2	-2	-2	2	2	5	5	4
453	2	4	2	2	2	2	2	2	2	2	2	2	2	1	0	1	10	4	-2	-2	-2	-2	-2	1	-2	-2	-2	-2	-2	-2	-2	-2	-2	-2	-2	6	3	1	1	-2	-2	-2	-2	-2	2	2	5	4	4
454	2	4	2	2	2	2	2	2	2	2	2	2	2	1	0	1	10	4	-2	-2	-2	-2	-2	1	-2	-2	-2	-2	-2	-2	-2	-2	-2	-2	-2	5	3	2	1	-2	-2	-2	-2	-2	2	3	4	5	5
455	1	4	2	2	2	2	2	2	2	2	2	2	2	1	0	2	10	4	-2	-2	-2	-2	-2	2	-2	-2	-2	-2	-2	-2	-2	-2	-2	1	-2	6	3	1	2	-2	-2	1	-2	-2	2	3	5	5	6
456	1	4	1	1	2	2	2	2	2	2	2	2	2	2	2	1	10	3	1	-2	-2	-2	-2	-2	-2	-2	-2	-2	-2	-2	-2	-2	-2	-2	-2	5	1	2	2	1	-2	-2	3	-2	2	3	3	3	4
457	2	4	2	2	2	2	2	2	2	2	2	2	2	1	0	1	10	3	2	-2	-2	-2	-2	1	-2	-2	-2	-2	-2	-2	-2	-2	-2	-2	-2	3	2	2	1	2	-2	-2	-2	-2	2	5	5	4	4
458	2	4	1	2	2	2	2	2	2	2	2	2	2	2	1	1	10	4	1	-2	-2	-2	-2	-2	-2	-2	-2	-2	-2	-2	-2	-2	-2	-2	-2	5	2	3	-2	-2	-2	1	-2	-2	2	5	3	3	5
459	2	4	2	1	2	2	2	2	2	2	2	2	2	2	1	1	10	4	1	-2	-2	-2	-2	-2	-2	-2	-2	-2	-2	-2	-2	-2	-2	-2	-2	5	2	1	-2	-2	-2	1	-2	-2	2	5	5	5	6
460	1	4	1	1	2	2	1	2	2	2	2	2	2	2	3	2	10	2	1	-2	-2	-2	-2	-2	-2	-2	-2	-2	-2	-2	-2	-2	-2	-2	-2	2	1	1	-2	1	-2	-2	2	-2	2	4	4	3	4
461	2	4	1	2	2	2	2	2	2	2	2	2	2	2	1	1	10	4	1	-2	-2	-2	-2	2	-2	-2	-2	-2	-2	-2	-2	-2	-2	-2	-2	2	2	2	-2	-2	-2	1	2	-2	2	4	3	3	4
462	2	5	1	1	2	2	2	2	2	2	2	2	1	2	3	1	10	2	1	-2	-2	-2	-2	-2	-2	-2	-2	-2	-2	-2	-2	-2	-2	-2	-2	2	1	5	-2	-2	-2	1	-2	-2	2	5	5	5	5
463	2	5	1	2	2	2	2	2	2	2	2	2	2	2	1	1	10	2	1	-2	-2	-2	-2	-2	-2	-2	-2	-2	-2	-2	-2	-2	-2	-2	-2	1	1	4	-2	-2	-2	-2	1	-2	2	5	4	5	4
464	1	4	1	2	1	1	2	2	2	2	2	2	2	2	3	3	1	3	-2	-2	-2	-2	-2	-2	-2	-2	-2	-2	-2	-2	-2	-2	-2	1	-2	5	1	2	1	-2	-2	2	-2	-2	2	3	4	4	3
465	2	5	1	1	2	2	2	2	2	2	2	2	1	2	3	1	2	2	1	-2	-2	-2	-2	-2	-2	-2	-2	-2	-2	-2	-2	-2	-2	-2	-2	2	1	3	-2	1	-2	2	3	-2	2	5	3	4	4
466	1	5	1	1	2	2	1	2	2	2	2	2	2	2	3	1	2	2	1	-2	-2	-2	-2	-2	-2	-2	-2	-2	-2	-2	-2	-2	-2	-2	2	2	1	3	-2	1	-2	-2	2	-2	2	3	1	3	2
467	2	4	1	2	2	2	2	2	2	2	2	2	2	2	1	3	1	4	1	-2	-2	-2	-2	2	-2	-2	-2	-2	-2	-2	-2	-2	-2	-2	-2	5	2	1	-2	1	-2	2	-2	3	1	3	3	3	3
468	2	4	1	2	2	2	2	2	2	2	2	2	1	2	2	3	3	3	1	-2	-2	-2	-2	2	3	-2	-2	-2	-2	-2	-2	-2	-2	-2	-2	4	2	1	-2	1	-2	-2	-2	-2	1	4	3	3	4
469	1	5	1	2	2	2	2	2	2	2	2	2	2	2	1	1	2	4	1	-2	-2	-2	-2	-2	-2	-2	-2	-2	-2	-2	-2	-2	-2	2	-2	5	2	1	-2	1	-2	2	-2	-2	2	3	3	4	4
470	1	5	2	2	2	2	1	2	2	2	2	2	1	2	2	1	2	3	1	-2	-2	-2	-2	-2	-2	-2	-2	-2	-2	-2	-2	-2	-2	2	-2	4	1	2	-2	-2	-2	1	-2	-2	2	4	4	4	3
471	1	5	1	2	2	2	2	2	2	2	2	2	2	2	1	3	3	3	1	-2	-2	-2	-2	-2	2	-2	-2	-2	-2	-2	-2	-2	-2	3	-2	4	2	1	-2	1	-2	-2	-2	-2	1	4	3	2	4
472	2	4	1	1	2	2	2	2	2	2	2	2	1	2	3	3	1	4	1	-2	-2	-2	-2	-2	-2	-2	-2	-2	-2	-2	-2	-2	-2	2	-2	5	1	2	-2	1	-2	2	-2	-2	2	3	3	3	4
473	2	4	2	2	2	2	2	2	2	2	2	2	2	1	0	4	1	3	3	-2	-2	-2	-2	-2	-2	-2	-2	-2	-2	-2	2	1	-2	4	-2	3	2	1	3	2	1	-2	4	-2	1	4	3	3	3
474	1	4	2	2	2	2	2	2	2	2	1	2	2	2	1	3	1	3	4	-2	3	2	-2	-2	-2	-2	-2	-2	-2	-2	1	-2	-2	-2	-2	4	3	1	-2	2	1	-2	3	-2	1	4	3	4	4
475	2	4	2	2	2	2	2	2	2	2	2	2	2	1	0	2	4	4	1	-2	-2	-2	-2	-2	-2	-2	-2	-2	-2	-2	-2	-2	-2	2	-2	5	2	1	3	1	-2	2	-2	-2	2	3	1	2	2
476	1	4	1	1	2	2	2	2	2	2	2	2	2	2	2	4	1	4	1	-2	2	-2	-2	-2	-2	-2	-2	-2	-2	-2	-2	-2	-2	-2	-2	4	2	1	3	1	-2	2	-2	-2	1	3	3	4	2
477	1	5	1	1	2	2	2	2	2	2	2	2	1	2	3	1	2	2	1	-2	-2	-2	-2	-2	-2	-2	-2	-2	-2	-2	-2	-2	-2	-2	-2	4	1	2	-2	1	-2	2	-2	-2	2	3	1	2	2
478	2	5	1	2	2	2	2	2	2	2	2	2	2	2	1	3	2	4	1	-2	-2	-2	-2	-2	-2	-2	-2	-2	-2	-2	-2	-2	-2	2	-2	5	1	2	-2	1	-2	2	3	-2	2	2	2	1	1
479	1	5	1	2	2	2	1	2	2	2	2	2	2	2	2	2	2	3	1	-2	-2	-2	-2	-2	-2	-2	-2	-2	-2	-2	-2	-2	-2	-2	-2	5	1	2	2	1	-2	-2	3	-2	2	3	2	3	2
480	2	5	2	2	2	2	2	2	2	2	2	2	2	1	0	1	2	4	1	-2	-2	-2	-2	-2	-2	-2	-2	-2	-2	-2	-2	-2	-2	-2	-2	5	1	2	-2	2	-2	1	3	4	2	1	2	2	2
481	1	4	1	1	2	2	2	2	2	2	2	2	2	2	2	4	1	3	1	-2	-2	-2	-2	-2	-2	-2	-2	-2	-2	-2	-2	-2	-2	2	-2	3	1	2	-2	1	-2	-2	-2	-2	2	3	2	2	3
482	2	5	2	2	2	2	2	2	2	2	2	2	2	1	0	3	2	4	1	-2	-2	-2	-2	2	-2	-2	-2	-2	-2	-2	-2	-2	-2	-2	-2	5	1	1	3	1	-2	-2	2	-2	1	3	3	4	3
483	2	4	1	1	2	2	2	2	2	2	2	2	1	2	3	3	10	2	1	-2	-2	-2	-2	-2	-2	-2	-2	-2	-2	-2	-2	-2	-2	-2	-2	4	2	4	1	-2	-2	-2	-2	-2	2	3	5	5	4
484	1	5	1	1	2	2	2	2	2	2	2	2	2	2	2	1	5	4	1	-2	-2	-2	-2	-2	-2	-2	-2	-2	-2	-2	-2	-2	-2	-2	-2	5	2	3	1	2	-2	3	-2	-2	2	2	2	1	2
485	2	5	2	2	2	2	2	2	2	2	2	2	2	1	0	1	5	4	-2	-2	-2	-2	-2	1	-2	-2	-2	-2	-2	-2	-2	-2	-2	-2	-2	5	3	1	1	2	-2	4	3	-2	2	2	3	4	1
486	1	5	2	2	2	2	2	2	2	2	2	2	2	1	0	1	5	4	1	-2	-2	-2	-2	-2	-2	-2	-2	-2	-2	-2	-2	-2	-2	-2	-2	5	1	4	1	3	-2	-2	2	-2	2	5	6	5	6
487	1	4	2	2	1	2	2	2	2	2	2	2	2	2	1	2	10	4	1	-2	-2	-2	-2	-2	-2	-2	-2	-2	-2	-2	-2	-2	-2	-2	-2	5	1	3	1	-2	-2	-2	-2	-2	2	4	5	6	5
488	2	5	2	2	2	2	2	2	2	2	2	2	2	1	0	1	5	2	1	-2	-2	-2	-2	-2	-2	-2	-2	-2	-2	-2	-2	-2	-2	-2	-2	5	1	4	-2	-2	-2	-2	-2	1	2	5	4	4	3
489	1	4	1	2	2	2	2	2	2	2	2	2	2	2	1	2	10	3	1	2	-2	-2	-2	-2	-2	-2	-2	-2	-2	-2	-2	-2	-2	-2	-2	6	2	1	1	2	-2	3	-2	-2	2	3	4	3	4
490	2	5	2	1	2	2	2	2	2	2	2	2	2	2	1	1	10	3	1	-2	-2	-2	-2	-2	-2	-2	-2	-2	-2	-2	-2	-2	-2	-2	-2	3	1	4	-2	1	-2	2	-2	-2	2	4	4	3	4
491	2	5	2	2	2	2	2	2	2	2	2	2	2	1	0	1	10	3	1	-2	-2	-2	-2	-2	-2	-2	-2	-2	-2	-2	-2	-2	-2	-2	-2	5	2	3	-2	3	-2	1	2	-2	2	3	3	3	3
492	2	4	1	1	2	2	2	2	2	2	2	2	2	2	2	1	5	2	1	-2	-2	-2	-2	2	-2	-2	-2	-2	-2	-2	-2	-2	-2	-2	-2	5	3	3	1	2	-2	3	-2	-2	2	2	3	2	2
493	2	5	1	1	2	2	2	2	2	2	2	2	1	2	3	1	5	3	1	-2	-2	-2	-2	-2	-2	-2	-2	-2	-2	-2	-2	-2	-2	-2	-2	4	2	3	1	2	-2	3	-2	-2	2	2	2	2	2
494	1	5	1	2	2	2	2	2	2	2	2	2	2	2	1	2	8	3	-2	-2	-2	-2	-2	-2	-2	-2	-2	-2	-2	-2	-2	-2	-2	-2	1	6	1	3	-2	1	-2	-2	-2	-2	2	4	7	7	6
495	1	5	2	2	2	2	2	2	2	2	2	2	2	1	0	3	10	4	1	-2	-2	-2	-2	-2	-2	-2	-2	-2	-2	2	-2	-2	-2	-2	-2	5	4	3	2	6	1	5	3	4	2	4	7	7	7
496	1	4	1	2	2	2	2	2	2	2	2	2	1	2	2	3	10	2	1	-2	-2	-2	-2	-2	-2	-2	-2	-2	-2	-2	-2	-2	-2	-2	-2	5	1	3	-2	1	-2	-2	-2	-2	2	4	4	4	4
497	2	4	2	2	2	2	2	2	2	2	2	2	2	1	0	1	5	4	-2	-2	-2	-2	-2	-2	-2	-2	-2	-2	-2	-2	-2	-2	-2	2	1	6	4	1	-2	-2	-2	-2	-2	1	2	3	1	1	4
498	2	4	2	2	2	2	2	2	2	2	2	2	2	1	0	1	5	4	1	-2	-2	-2	-2	-2	-2	-2	-2	-2	-2	-2	-2	-2	-2	-2	2	6	4	1	-2	-2	-2	-2	-2	1	2	1	1	1	1
499	2	4	2	2	2	2	2	2	2	2	2	2	2	1	0	1	5	4	-2	1	-2	-2	-2	-2	-2	-2	-2	-2	-2	-2	-2	-2	-2	-2	-2	3	1	1	-2	-2	-2	-2	-2	1	2	4	2	3	2
500	1	5	2	2	2	2	2	2	2	2	2	2	2	1	0	2	10	4	2	-2	-2	-2	-2	-2	1	-2	-2	-2	-2	-2	-2	-2	-2	-2	-2	6	2	1	1	-2	-2	-2	2	-2	2	4	4	4	4
501	2	5	1	2	2	2	2	2	2	2	2	2	2	2	1	1	10	4	2	-2	-2	-2	-2	-2	1	-2	-2	-2	-2	-2	-2	-2	-2	-2	-2	6	2	2	1	-2	-2	-2	2	-2	2	4	4	4	4
502	2	4	2	2	1	2	2	2	2	2	2	2	2	2	1	1	8	2	1	-2	-2	-2	-2	-2	-2	-2	-2	-2	-2	-2	-2	-2	-2	-2	-2	5	1	2	-2	2	-2	-2	1	-2	2	3	1	2	3
503	1	4	1	1	2	2	2	2	2	2	2	2	2	2	2	1	5	4	1	-2	-2	-2	-2	-2	-2	-2	-2	-2	-2	-2	-2	-2	-2	-2	-2	5	3	2	1	2	-2	3	-2	-2	2	3	3	3	3
504	1	5	1	2	2	2	2	2	2	2	2	2	2	2	1	1	10	4	1	-2	-2	-2	-2	-2	-2	-2	-2	-2	-2	-2	-2	-2	-2	-2	2	6	3	1	-2	1	-2	-2	-2	-2	2	4	4	4	5
505	1	4	2	2	2	2	2	2	2	2	2	2	2	1	0	1	10	4	1	-2	-2	-2	-2	-2	-2	-2	-2	-2	-2	-2	-2	-2	-2	-2	-2	5	4	1	-2	1	-2	-2	-2	-2	2	3	3	3	3
506	1	5	1	2	2	2	2	2	2	2	2	2	2	2	1	1	10	4	1	-2	-2	-2	-2	-2	-2	-2	-2	-2	-2	-2	-2	-2	-2	-2	-2	6	1	1	-2	1	-2	-2	-2	-2	2	4	4	4	5
507	1	5	1	2	2	2	2	2	1	2	2	2	2	2	2	1	10	3	1	-2	-2	-2	-2	-2	-2	-2	-2	-2	-2	-2	-2	-2	-2	-2	-2	6	2	1	-2	1	-2	-2	-2	-2	2	3	3	3	3
508	2	4	1	1	2	2	2	2	2	2	2	2	1	2	3	1	5	3	1	-2	-2	-2	-2	-2	-2	-2	-2	-2	-2	-2	-2	-2	-2	-2	-2	4	2	2	3	2	-2	1	-2	-2	2	2	2	2	4
509	1	5	1	2	2	2	2	2	2	2	2	2	2	2	1	1	10	3	1	-2	-2	-2	-2	-2	-2	-2	-2	-2	-2	-2	-2	-2	-2	-2	-2	6	2	2	-2	-2	-2	1	-2	-2	2	4	4	4	4
510	1	5	2	2	2	2	2	2	2	2	2	2	2	1	0	1	10	4	1	-2	-2	-2	-2	-2	-2	-2	-2	-2	-2	-2	-2	-2	-2	-2	-2	6	4	1	1	2	-2	-2	-2	-2	2	3	3	3	3
511	1	5	2	2	2	2	2	2	2	2	2	2	2	1	0	2	10	4	1	-2	-2	-2	-2	-2	-2	-2	-2	-2	-2	-2	-2	-2	-2	-2	-2	6	2	1	-2	-2	-2	1	-2	-2	2	4	4	4	4
512	2	4	2	2	2	2	2	2	2	2	2	2	2	1	0	1	10	3	1	-2	-2	-2	-2	-2	-2	-2	-2	-2	-2	-2	-2	-2	-2	-2	-2	2	2	5	-2	2	-2	1	-2	-2	2	4	4	4	4
513	1	5	2	2	2	2	2	2	1	2	2	2	2	2	1	1	10	4	1	-2	-2	-2	-2	-2	-2	-2	-2	-2	-2	-2	-2	-2	-2	-2	-2	5	4	1	-2	-2	-2	1	-2	-2	2	4	4	4	4
514	1	4	2	2	2	2	2	2	2	2	2	2	2	1	0	2	10	4	2	-2	-2	-2	-2	1	-2	-2	-2	-2	-2	-2	-2	-2	-2	-2	-2	6	3	3	1	-2	-2	-2	-2	-2	2	4	4	4	4
515	1	4	2	2	2	2	2	2	2	2	2	2	2	1	0	2	10	4	1	-2	-2	-2	-2	-2	-2	-2	-2	-2	-2	-2	-2	-2	-2	-2	-2	6	2	1	-2	1	-2	-2	-2	-2	2	4	4	4	5
516	2	4	1	2	2	2	2	2	2	2	2	2	2	2	1	1	5	3	2	-2	-2	-2	-2	1	-2	-2	-2	-2	-2	-2	-2	-2	-2	-2	-2	4	3	2	2	1	-2	-2	-2	-2	2	3	3	3	4
517	2	5	1	2	1	2	2	2	2	2	2	2	2	2	2	1	10	3	2	-2	-2	-2	-2	-2	-2	-2	-2	-2	-2	-2	-2	-2	1	-2	-2	4	2	1	-2	1	-2	-2	-2	-2	2	4	4	4	5
518	2	4	2	2	2	2	2	2	2	2	2	2	2	1	0	1	10	4	1	-2	-2	-2	-2	2	-2	-2	-2	-2	-2	-2	-2	-2	-2	-2	-2	6	4	1	-2	1	-2	-2	-2	-2	2	3	3	3	3
519	2	4	2	2	2	2	2	2	2	2	2	2	2	1	0	2	10	4	2	-2	-2	-2	-2	1	-2	-2	-2	-2	-2	-2	-2	-2	-2	-2	-2	6	4	1	-2	1	-2	-2	-2	-2	2	3	3	3	3
520	2	4	2	2	2	2	2	2	2	2	2	2	2	1	0	1	10	4	2	-2	-2	-2	-2	1	-2	-2	-2	-2	-2	-2	-2	-2	-2	-2	-2	6	3	1	-2	1	-2	-2	-2	-2	2	4	4	4	5
521	2	4	1	2	2	2	2	2	2	2	2	2	2	2	1	1	10	4	1	-2	-2	-2	-2	-2	2	-2	-2	-2	-2	-2	-2	-2	-2	-2	-2	6	3	3	-2	1	-2	-2	-2	-2	2	4	4	4	4
522	2	4	1	2	2	2	1	2	2	2	2	2	2	2	2	1	10	4	2	-2	-2	-2	-2	1	-2	-2	-2	-2	-2	-2	-2	-2	-2	-2	-2	5	2	2	-2	1	-2	-2	-2	-2	2	4	4	5	4
523	2	4	1	2	2	2	2	2	2	2	2	2	2	2	1	1	10	4	1	-2	-2	-2	-2	2	-2	-2	-2	-2	-2	-2	-2	-2	-2	-2	-2	6	3	2	-2	1	-2	-2	-2	-2	2	4	4	4	4
524	1	5	2	2	2	2	2	2	2	2	2	2	2	1	0	1	10	2	1	-2	-2	-2	-2	-2	-2	-2	-2	-2	-2	-2	-2	-2	-2	-2	-2	1	1	3	-2	-2	-2	1	-2	-2	2	3	3	3	3
525	2	5	1	2	2	2	2	2	2	2	2	2	2	2	1	1	10	3	1	-2	-2	-2	-2	-2	-2	-2	-2	-2	-2	-2	-2	-2	-2	-2	-2	2	1	2	-2	-2	-2	-2	1	-2	2	3	3	3	4
526	2	5	2	1	2	2	2	2	2	2	2	2	2	2	1	1	10	4	1	-2	-2	-2	-2	-2	-2	-2	-2	-2	-2	-2	-2	-2	-2	-2	-2	5	2	3	-2	-2	-2	3	1	2	2	4	3	3	4
527	1	5	1	2	2	2	2	2	2	2	2	2	2	2	1	2	10	2	1	-2	-2	-2	-2	-2	-2	-2	-2	-2	-2	-2	-2	-2	-2	-2	-2	2	2	1	-2	3	-2	2	-2	1	2	4	3	3	4
528	2	4	2	2	2	2	2	2	2	2	2	2	2	1	0	2	5	4	1	-2	-2	-2	-2	-2	-2	-2	-2	-2	-2	-2	-2	-2	-2	-2	-2	4	1	3	1	-2	-2	2	-2	-2	2	3	4	2	3
529	2	5	2	1	2	2	2	2	2	2	2	2	2	2	1	1	10	2	1	-2	-2	-2	-2	-2	-2	-2	-2	-2	-2	-2	-2	-2	-2	-2	-2	2	1	2	4	3	-2	1	2	-2	2	4	3	3	4
530	2	4	2	2	2	2	2	2	2	2	2	2	2	1	0	2	4	4	1	-2	-2	-2	-2	2	-2	-2	-2	-2	-2	-2	-2	-2	-2	-2	-2	4	3	2	1	2	-2	-2	-2	-2	2	4	3	3	4
531	1	4	2	2	2	2	2	2	2	2	2	2	2	1	0	2	4	2	1	-2	-2	-2	-2	-2	-2	-2	-2	-2	-2	-2	-2	-2	-2	-2	-2	1	2	1	1	2	-2	-2	-2	-2	2	3	3	3	3
532	1	3	2	2	1	2	2	2	2	2	2	2	2	2	1	4	2	2	-2	-2	-2	-2	1	-2	2	-2	-2	-2	-2	-2	-2	-2	-2	-2	-2	3	2	4	1	-2	-2	-2	-2	-2	2	4	5	5	6
533	2	5	2	2	1	2	2	2	1	2	2	2	2	2	2	1	10	3	1	-2	-2	-2	-2	-2	-2	-2	-2	-2	-2	-2	-2	-2	-2	-2	-2	5	4	2	-2	-2	-2	1	2	3	2	5	4	5	5
534	2	5	1	1	2	2	2	2	2	2	1	2	1	2	4	1	8	3	-2	-2	-2	-2	-2	-2	-2	-2	-2	-2	-2	-2	-2	-2	1	-2	-2	6	1	3	-2	-2	-2	-2	-2	1	2	3	8	3	4
535	2	5	1	2	2	2	2	2	2	2	2	2	2	2	1	2	10	3	-2	-2	-2	-2	-2	2	1	-2	-2	-2	-2	-2	-2	-2	-2	-2	-2	6	1	5	1	-2	-2	-2	-2	-2	2	4	4	4	4
536	1	5	1	2	2	2	1	2	1	2	2	2	2	2	3	1	10	2	1	-2	-2	-2	-2	-2	-2	-2	-2	-2	-2	-2	-2	-2	-2	-2	-2	4	2	4	3	-2	-2	2	1	-2	2	4	3	5	4
537	1	5	1	1	2	2	2	2	2	2	2	2	2	2	2	2	10	2	1	-2	-2	-2	-2	-2	-2	-2	-2	-2	-2	-2	-2	-2	-2	-2	-2	1	2	3	-2	-2	-2	1	2	-2	2	4	4	4	4
538	2	4	1	1	1	2	2	2	2	2	1	2	1	2	5	1	10	3	-2	-2	-2	-2	-2	1	-2	-2	-2	-2	-2	-2	-2	-2	-2	-2	-2	4	2	2	1	-2	-2	-2	-2	-2	2	5	7	8	7
539	2	5	1	1	1	2	2	2	2	2	1	2	1	2	5	1	10	3	-2	-2	-2	-2	-2	1	-2	-2	-2	-2	-2	-2	-2	-2	-2	-2	-2	5	1	1	1	-2	-2	-2	-2	2	2	5	6	7	7
540	1	5	1	1	2	2	2	2	2	2	1	2	1	2	4	1	10	3	-2	-2	-2	-2	-2	-2	-2	-2	-2	-2	-2	-2	-2	-2	-2	-2	1	6	2	1	-2	1	-2	-2	-2	-2	2	4	5	4	7
541	1	5	1	1	1	2	1	2	1	2	1	2	1	2	7	1	10	3	-2	-2	-2	-2	-2	-2	-2	-2	-2	-2	-2	-2	-2	-2	-2	-2	1	4	1	3	1	2	-2	3	-2	-2	2	4	5	6	5
542	2	4	2	2	2	2	1	2	2	2	2	2	2	2	1	1	5	2	1	-2	-2	-2	-2	2	-2	-2	-2	-2	-2	-2	-2	-2	-2	-2	-2	2	1	5	1	-2	-2	2	-2	-2	2	4	4	5	4
543	2	3	2	2	2	2	2	2	1	2	2	2	2	2	1	4	1	3	-2	-2	-2	-2	-2	-2	-2	-2	-2	-2	-2	-2	1	-2	-2	2	-2	4	2	3	-2	-2	-2	-2	-2	1	1	6	7	7	9
544	2	5	2	2	2	2	2	2	2	2	2	2	2	1	0	1	8	4	-2	-2	-2	-2	-2	-2	-2	-2	-2	-2	-2	-2	-2	-2	-2	-2	1	6	4	2	-2	-2	-2	-2	-2	1	2	5	4	4	4
545	2	3	2	2	1	2	2	2	2	2	1	2	2	2	2	5	1	4	1	-2	-2	-2	-2	-2	-2	-2	-2	-2	-2	-2	-2	-2	2	3	-2	6	2	4	1	-2	-2	-2	-2	-2	2	5	5	6	6
546	2	4	1	1	2	2	1	2	2	2	2	2	1	2	4	1	10	3	1	-2	-2	-2	-2	-2	-2	-2	-2	-2	-2	-2	-2	-2	-2	-2	-2	4	2	2	1	2	-2	-2	-2	-2	2	5	6	6	7
547	1	5	1	2	2	2	2	2	2	2	2	2	2	2	1	1	10	4	1	-2	-2	-2	-2	-2	-2	-2	-2	-2	-2	-2	-2	-2	-2	-2	-2	5	1	3	1	-2	-2	-2	-2	-2	2	4	5	5	5
548	2	4	2	2	2	2	2	2	2	2	2	2	2	1	0	1	10	3	-2	-2	-2	-2	-2	1	-2	-2	-2	-2	-2	-2	-2	-2	-2	-2	-2	5	2	2	-2	1	-2	-2	-2	-2	2	3	3	3	3
549	1	5	1	1	2	2	1	1	2	2	1	2	1	2	6	2	10	4	1	-2	-2	-2	-2	-2	2	-2	-2	-2	-2	-2	-2	-2	-2	-2	-2	4	2	1	1	2	-2	-2	-2	3	2	4	6	7	7
550	2	5	1	1	2	2	2	2	2	1	1	2	1	2	5	1	8	3	-2	-2	-2	-2	-2	-2	-2	-2	-2	-2	-2	-2	-2	-2	-2	-2	1	5	2	2	1	-2	-2	2	-2	-2	2	3	3	4	4
551	2	4	1	2	2	2	2	2	2	2	1	2	1	2	3	2	10	4	1	-2	-2	-2	-2	2	-2	-2	-2	-2	-2	-2	-2	-2	-2	-2	-2	6	2	1	2	1	-2	-2	3	-2	2	5	7	7	7
552	2	5	2	2	2	2	2	2	1	2	2	2	2	2	1	3	10	3	-2	-2	-2	-2	-2	1	-2	-2	-2	-2	-2	-2	-2	-2	-2	-2	-2	5	3	4	1	-2	-2	-2	-2	-2	2	4	5	5	4
553	2	4	2	2	2	2	2	2	2	2	2	2	2	1	0	1	8	2	1	-2	-2	-2	-2	-2	-2	-2	-2	-2	-2	-2	-2	-2	-2	-2	-2	4	1	4	-2	-2	-2	-2	-2	1	2	3	1	1	3
554	2	4	1	2	2	2	2	2	2	2	2	2	2	2	1	2	10	2	1	-2	-2	-2	-2	2	-2	-2	-2	-2	-2	-2	-2	-2	3	-2	-2	4	3	3	1	-2	-2	-2	-2	-2	2	4	4	5	5
555	2	3	2	2	2	2	2	2	2	2	2	2	2	1	0	1	5	2	-2	-2	-2	-2	-2	1	-2	-2	-2	-2	-2	-2	-2	-2	-2	-2	-2	1	2	5	1	-2	-2	-2	-2	-2	2	4	4	4	5
556	2	4	1	2	2	2	2	2	2	2	1	2	1	2	3	2	10	3	-2	-2	-2	-2	-2	-2	-2	-2	-2	-2	-2	-2	-2	1	-2	-2	-2	5	2	1	-2	-2	-2	-2	-2	1	2	5	5	5	6
557	2	4	1	1	2	2	2	2	2	2	1	2	1	2	4	1	8	3	-2	-2	-2	-2	-2	-2	-2	-2	-2	-2	-2	-2	-2	-2	1	-2	-2	5	2	1	-2	-2	-2	-2	-2	1	2	5	6	6	7
558	1	4	1	1	2	2	2	2	2	2	1	2	1	2	4	4	10	4	2	-2	-2	-2	-2	-2	1	-2	-2	-2	-2	-2	-2	-2	-2	-2	-2	6	3	1	2	3	-2	-2	1	-2	2	4	4	5	5
559	1	5	1	1	2	2	1	1	2	2	1	2	1	2	6	4	10	3	1	-2	-2	-2	-2	-2	-2	-2	-2	-2	-2	-2	-2	-2	-2	-2	-2	5	2	1	1	2	-2	3	-2	-2	2	3	4	4	5
560	2	5	1	2	2	2	2	2	2	2	2	2	2	2	1	4	8	3	-2	-2	-2	-2	-2	1	-2	-2	-2	-2	-2	-2	-2	-2	-2	-2	-2	5	1	3	-2	1	-2	-2	-2	-2	2	4	3	3	3
561	2	5	2	2	2	2	2	2	2	2	2	2	2	1	0	1	5	4	1	-2	-2	-2	-2	-2	-2	-2	-2	-2	-2	-2	-2	-2	-2	-2	-2	5	1	2	-2	1	-2	2	-2	-2	2	1	1	1	1
562	2	5	2	2	2	2	2	2	2	2	1	2	2	2	1	1	5	4	2	-2	-2	-2	-2	1	-2	-2	-2	-2	-2	-2	-2	-2	-2	-2	-2	5	2	5	1	2	-2	3	-2	-2	2	2	1	1	1
563	2	4	2	1	2	2	2	2	2	2	2	2	2	2	1	1	5	4	1	-2	-2	-2	-2	-2	-2	-2	-2	-2	-2	-2	-2	-2	-2	-2	-2	5	1	3	-2	1	-2	-2	-2	-2	2	3	1	3	3
564	2	3	2	2	2	2	2	2	2	2	2	2	2	1	0	1	6	2	-2	-2	1	-2	-2	-2	-2	-2	-2	-2	-2	-2	-2	-2	-2	2	-2	2	2	4	2	-2	1	-2	-2	-2	2	5	5	5	6
565	2	4	1	2	2	2	2	2	2	2	2	2	2	2	1	5	10	2	1	-2	-2	-2	-2	2	3	-2	-2	-2	-2	-2	-2	-2	-2	-2	-2	5	2	3	1	-2	-2	-2	-2	-2	2	4	4	4	4
566	1	5	1	1	2	2	2	2	2	2	2	2	2	2	2	1	5	2	1	-2	-2	-2	-2	-2	-2	-2	-2	-2	-2	-2	-2	-2	-2	-2	-2	5	3	2	2	1	-2	3	-2	-2	2	3	3	3	4
567	2	5	2	2	1	2	2	2	2	2	2	2	2	2	1	3	10	2	-2	-2	-2	-2	-2	2	1	-2	-2	-2	-2	-2	-2	-2	-2	-2	-2	6	2	4	1	-2	-2	-2	-2	-2	2	4	4	5	5
568	1	5	1	1	2	2	2	2	1	2	2	2	2	2	3	2	10	2	1	-2	-2	-2	-2	-2	-2	-2	-2	-2	-2	-2	-2	-2	-2	-2	-2	1	2	2	-2	-2	-2	2	-2	1	2	4	4	4	5
569	2	3	2	1	2	2	2	2	2	2	2	2	2	2	1	1	8	2	1	-2	-2	-2	-2	2	-2	-2	-2	-2	-2	-2	-2	-2	-2	-2	-2	5	2	3	1	-2	-2	-2	-2	2	2	3	6	7	7
570	1	5	1	1	2	2	2	2	2	2	2	2	2	2	2	2	10	3	1	-2	-2	-2	-2	-2	-2	-2	-2	-2	-2	-2	-2	-2	-2	-2	-2	5	3	1	2	1	-2	-2	-2	-2	2	2	3	3	4
571	1	5	1	1	2	2	2	2	2	2	2	2	1	2	3	1	5	3	1	-2	-2	-2	-2	-2	-2	-2	-2	-2	-2	-2	-2	-2	-2	-2	-2	6	3	2	2	1	-2	-2	-2	-2	2	3	3	3	4
572	2	4	1	2	2	2	2	2	2	2	2	2	2	2	1	1	10	4	1	-2	-2	-2	-2	-2	-2	-2	-2	-2	-2	-2	-2	-2	-2	-2	-2	5	3	1	1	2	-2	-2	-2	-2	2	4	1	4	2
573	2	5	2	2	2	2	2	2	2	2	2	2	2	1	0	1	10	2	1	-2	-2	-2	-2	-2	-2	-2	-2	-2	-2	-2	-2	-2	-2	-2	-2	4	1	2	-2	-2	-2	-2	-2	1	2	3	6	4	3
574	2	5	1	2	2	2	2	2	2	2	2	2	2	2	1	1	8	2	1	-2	-2	-2	-2	-2	-2	-2	-2	-2	-2	-2	-2	-2	-2	-2	-2	2	1	2	1	-2	-2	-2	-2	-2	2	5	3	4	4
575	1	4	1	2	2	2	2	2	2	2	2	2	2	2	1	3	10	3	-2	-2	-2	-2	-2	-2	-2	-2	-2	-2	-2	-2	-2	-2	-2	1	-2	5	1	3	1	-2	-2	-2	-2	-2	2	3	2	4	5
576	2	4	1	2	2	2	2	2	2	2	2	2	2	2	1	1	8	2	1	-2	-2	-2	-2	2	-2	-2	-2	-2	-2	-2	-2	-2	-2	-2	-2	5	2	5	1	-2	-2	-2	-2	2	2	4	5	4	4
577	2	4	2	2	2	2	2	2	2	2	2	2	2	1	0	1	8	3	4	-2	-2	-2	-2	2	1	-2	-2	-2	-2	-2	-2	-2	3	-2	-2	6	4	3	1	-2	-2	2	3	-2	2	5	5	5	5
578	2	4	2	2	2	2	2	2	2	2	2	2	2	1	0	3	10	4	-2	-2	-2	-2	-2	1	-2	-2	-2	-2	-2	-2	-2	-2	-2	-2	-2	6	3	3	1	2	-2	-2	-2	-2	2	5	5	5	6
579	2	4	1	2	2	2	2	2	2	2	2	2	2	2	1	2	8	3	2	-2	-2	-2	-2	1	-2	-2	-2	-2	-2	-2	-2	-2	-2	-2	-2	5	2	5	1	2	-2	-2	-2	-2	2	4	4	5	4
580	2	3	2	2	2	2	2	2	2	2	2	2	2	1	0	3	2	3	-2	-2	-2	-2	2	1	-2	-2	-2	-2	-2	-2	-2	-2	-2	-2	-2	6	2	3	1	-2	-2	-2	-2	-2	2	5	5	6	6
581	2	5	1	2	1	2	2	2	2	2	2	2	2	2	2	1	5	3	1	-2	-2	-2	-2	2	-2	-2	-2	-2	-2	-2	-2	-2	-2	-2	-2	6	2	4	1	2	-2	-2	-2	3	2	4	4	5	4
582	2	5	2	2	2	2	2	2	2	2	2	2	1	2	1	3	10	2	-2	-2	-2	-2	-2	1	2	-2	-2	-2	-2	-2	-2	-2	-2	-2	-2	5	1	5	1	-2	-2	-2	-2	2	2	3	3	4	4
583	2	3	2	2	2	2	2	2	2	2	2	2	2	1	0	2	4	2	-2	2	3	-2	-2	-2	-2	-2	-2	-2	-2	-2	-2	1	-2	-2	-2	3	1	2	2	-2	1	-2	-2	-2	1	7	7	8	8
584	2	3	2	2	2	2	2	2	2	2	1	2	2	2	1	4	8	3	-2	-2	-2	-2	-2	-2	-2	-2	-2	-2	-2	-2	-2	1	2	-2	-2	2	3	2	-2	-2	1	-2	-2	-2	1	8	7	8	9
585	2	3	2	2	2	2	2	2	2	2	2	2	2	1	0	2	8	2	-2	-2	-2	-2	-2	-2	-2	-2	-2	-2	-2	-2	-2	1	-2	-2	-2	1	2	3	-2	-2	1	-2	-2	-2	1	9	9	9	11
586	2	3	2	2	2	2	2	2	2	2	2	2	2	1	0	1	8	3	-2	-2	-2	-2	-2	-2	-2	-2	-2	-2	-2	-2	-2	1	-2	-2	-2	2	2	2	-2	-2	1	-2	-2	-2	1	8	8	9	9
587	2	4	2	2	2	2	2	2	2	2	2	2	1	2	1	1	10	2	-2	-2	-2	-2	-2	-2	-2	-2	-2	-2	-2	-2	-2	1	-2	-2	-2	1	2	3	-2	-2	1	-2	-2	-2	1	8	7	8	9
588	1	4	2	2	2	2	2	2	2	2	2	2	2	1	0	6	7	3	-2	-2	3	1	-2	-2	-2	-2	-2	-2	2	-2	-2	-2	-2	-2	-2	6	3	2	-2	-2	-2	-2	1	-2	2	3	3	3	3
589	2	4	2	2	2	2	2	2	2	2	2	2	2	1	0	1	1	4	1	-2	-2	-2	-2	-2	-2	-2	-2	-2	-2	-2	-2	-2	-2	-2	-2	6	4	1	1	-2	-2	-2	-2	2	2	4	3	3	2
590	1	5	2	2	2	2	2	2	2	2	1	2	2	2	1	1	10	4	1	-2	-2	-2	-2	-2	-2	-2	-2	-2	-2	-2	-2	-2	-2	-2	-2	6	4	2	-2	-2	-2	1	-2	-2	2	2	6	6	6
591	2	4	2	2	2	2	2	2	2	2	2	2	2	1	0	1	8	4	1	-2	-2	-2	-2	-2	-2	-2	-2	-2	-2	-2	-2	-2	-2	-2	-2	5	4	2	-2	1	-2	-2	-2	-2	2	4	5	6	2
592	1	4	2	2	2	2	2	2	2	1	2	2	2	2	1	4	10	2	1	-2	-2	-2	-2	-2	-2	-2	-2	-2	-2	-2	-2	-2	-2	-2	-2	4	1	3	1	-2	-2	-2	-2	-2	2	4	2	3	3
593	2	4	2	2	2	2	2	2	2	2	2	2	2	1	0	4	10	4	-2	-2	-2	-2	-2	1	-2	-2	-2	-2	-2	-2	-2	-2	-2	-2	-2	5	3	2	1	-2	-2	-2	-2	-2	2	3	3	3	4
594	1	4	2	2	2	2	2	2	2	2	2	2	2	1	0	1	8	4	1	-2	-2	-2	-2	-2	-2	-2	-2	-2	-2	-2	-2	-2	-2	-2	-2	5	3	1	-2	1	-2	-2	-2	-2	2	4	2	2	2
595	2	5	2	2	2	2	2	2	2	2	2	2	1	2	1	1	8	4	1	-2	-2	-2	-2	-2	-2	-2	-2	-2	-2	-2	-2	-2	-2	-2	-2	5	4	1	1	-2	-2	-2	-2	-2	2	4	2	2	2
596	1	4	1	2	2	2	2	2	2	2	2	2	2	2	1	1	10	2	-2	-2	-2	-2	-2	-2	1	-2	-2	-2	-2	-2	-2	-2	-2	-2	-2	5	2	4	1	-2	-2	-2	-2	-2	2	3	5	5	4
597	2	4	1	1	1	2	2	2	2	2	2	2	2	2	3	3	10	2	-2	-2	-2	-2	-2	1	-2	-2	-2	-2	-2	-2	-2	-2	-2	-2	-2	2	1	4	-2	1	-2	-2	-2	-2	2	2	3	3	3
598	1	4	2	2	2	2	2	2	2	2	2	2	2	1	0	1	10	3	-2	-2	-2	-2	-2	-2	1	-2	-2	-2	-2	-2	-2	-2	-2	-2	-2	1	2	3	1	-2	-2	-2	-2	-2	2	3	3	2	3
599	1	4	1	2	2	2	2	2	2	2	2	2	2	2	1	1	10	2	1	-2	-2	-2	-2	-2	-2	-2	-2	-2	-2	-2	-2	-2	-2	-2	-2	1	2	5	-2	-2	-2	1	-2	-2	2	3	4	3	3
600	2	4	1	2	2	2	2	2	2	2	2	2	2	2	1	1	10	2	1	-2	-2	-2	-2	-2	-2	-2	-2	-2	-2	-2	-2	-2	-2	-2	-2	1	1	5	-2	-2	-2	1	-2	-2	2	2	3	3	3
601	2	4	2	2	2	2	1	2	2	2	2	2	2	2	1	3	10	2	-2	-2	-2	-2	-2	1	-2	-2	-2	-2	-2	-2	-2	-2	-2	-2	-2	1	1	4	1	-2	-2	-2	-2	-2	2	3	3	4	2
602	1	4	1	2	2	2	2	2	2	2	2	2	2	2	1	1	10	2	1	-2	-2	-2	-2	-2	-2	-2	-2	-2	-2	-2	-2	-2	-2	-2	-2	1	1	2	2	-2	-2	1	-2	-2	2	2	4	3	3
603	2	4	2	2	2	2	2	2	2	2	2	2	2	1	0	1	10	3	-2	-2	-2	-2	-2	1	-2	-2	-2	-2	-2	-2	-2	-2	-2	-2	-2	2	1	3	-2	1	-2	-2	-2	-2	2	4	3	3	2
604	1	5	1	2	2	2	2	2	2	2	2	2	2	2	1	1	10	2	1	-2	-2	-2	-2	-2	-2	-2	-2	-2	-2	-2	-2	-2	-2	-2	-2	1	1	3	-2	1	-2	-2	-2	-2	2	2	3	3	3
605	2	4	2	2	2	2	2	2	2	2	2	2	2	1	0	1	10	3	-2	-2	-2	-2	-2	1	-2	-2	-2	-2	-2	-2	-2	-2	-2	-2	-2	1	1	4	-2	1	-2	-2	-2	-2	2	3	4	3	3
606	2	4	2	2	2	2	2	2	2	2	2	2	2	1	0	1	10	3	-2	-2	-2	-2	-2	1	-2	-2	-2	-2	-2	-2	-2	-2	-2	-2	-2	1	1	4	1	-2	-2	-2	-2	-2	2	3	4	4	3
607	2	4	1	2	2	2	2	2	2	2	2	2	2	2	1	1	10	2	-2	-2	-2	-2	-2	1	-2	-2	-2	-2	-2	-2	-2	-2	-2	-2	-2	1	1	3	1	-2	-2	-2	-2	-2	2	3	3	3	3
608	1	4	2	2	2	2	2	2	2	2	2	2	2	1	0	3	1	4	-2	-2	-2	-2	-2	-2	1	-2	-2	-2	-2	-2	-2	-2	-2	-2	-2	6	2	2	1	-2	-2	-2	-2	-2	2	2	1	1	2
609	2	4	2	2	1	2	2	2	2	2	2	2	2	2	1	1	10	2	-2	-2	-2	-2	-2	1	-2	-2	-2	-2	-2	-2	-2	-2	-2	-2	-2	5	3	4	1	-2	-2	-2	-2	-2	2	4	4	4	4
610	1	5	1	1	1	2	2	2	2	2	2	2	2	2	3	1	10	2	-2	-2	-2	-2	-2	-2	-2	-2	-2	-2	-2	-2	-2	-2	-2	-2	1	5	2	3	-2	-2	-2	-2	1	-2	2	4	4	4	4
611	2	4	2	2	1	2	2	2	2	2	2	2	2	2	1	1	10	4	-2	-2	-2	-2	-2	-2	-2	-2	-2	-2	-2	-2	-2	-2	1	-2	-2	5	2	2	-2	1	-2	-2	-2	-2	2	4	3	3	3
612	2	5	1	2	2	2	2	2	2	2	2	2	2	2	1	1	10	3	-2	-2	-2	-2	-2	1	-2	-2	-2	-2	-2	-2	-2	-2	-2	-2	-2	6	2	3	1	-2	-2	-2	-2	-2	2	3	3	4	4
613	2	5	1	1	1	2	2	2	2	2	2	2	2	2	3	1	5	2	-2	-2	-2	-2	-2	-2	-2	-2	-2	-2	-2	-2	-2	-2	-2	-2	1	6	2	3	-2	-2	-2	-2	1	-2	2	5	6	6	6
614	2	4	1	1	2	2	2	2	2	2	1	1	1	2	5	1	10	3	1	-2	-2	-2	-2	-2	-2	-2	-2	-2	-2	-2	-2	-2	-2	-2	-2	1	2	2	1	2	-2	-2	3	-2	2	7	9	9	9
615	2	4	1	1	2	2	2	2	2	2	2	2	1	2	3	1	5	2	1	-2	-2	-2	-2	-2	-2	-2	-2	-2	-2	-2	-2	-2	-2	-2	-2	5	2	2	2	1	-2	-2	-2	-2	2	3	3	3	4
616	2	3	2	2	2	2	2	2	2	2	2	2	2	1	0	1	5	2	1	-2	-2	-2	-2	2	-2	-2	-2	-2	-2	3	-2	-2	-2	-2	-2	4	2	3	2	-2	-2	-2	-2	1	2	4	4	4	4
617	2	3	2	2	2	2	2	2	2	2	2	2	2	1	0	1	4	4	1	-2	-2	-2	-2	-2	2	-2	-2	-2	-2	-2	-2	-2	-2	-2	-2	6	4	2	1	2	-2	-2	-2	-2	2	5	5	5	6
618	1	4	2	2	1	2	2	2	2	2	2	2	2	2	1	2	10	3	-2	3	-2	-2	1	-2	-2	-2	-2	-2	-2	2	-2	-2	-2	-2	-2	6	2	3	1	3	-2	-2	-2	2	2	5	6	6	6
619	1	3	2	2	2	2	2	2	2	2	2	2	2	1	0	1	5	2	-2	-2	-2	-2	-2	-2	1	-2	-2	-2	-2	-2	-2	-2	-2	-2	-2	4	2	3	1	2	-2	-2	-2	-2	2	4	4	4	4
620	2	3	1	2	2	2	2	2	2	2	2	2	2	2	1	4	1	2	1	-2	-2	-2	2	-2	-2	-2	-2	-2	-2	-2	-2	-2	-2	3	-2	1	1	4	1	-2	-2	-2	-2	2	2	4	4	4	4
621	1	3	1	2	1	2	2	2	2	2	2	2	2	2	2	5	1	3	-2	-2	-2	-2	-2	-2	-2	-2	-2	-2	-2	1	-2	-2	-2	2	-2	4	2	3	1	-2	-2	2	-2	-2	2	5	6	5	6
622	1	3	2	2	2	2	2	2	2	2	2	2	2	1	0	4	2	2	-2	1	2	-2	-2	-2	-2	-2	-2	-2	-2	-2	-2	-2	3	-2	-2	5	2	1	1	3	-2	2	-2	-2	2	6	5	6	6
623	2	5	2	2	1	2	2	2	2	2	2	2	1	2	2	1	8	3	-2	-2	-2	-2	-2	1	-2	-2	-2	-2	-2	-2	-2	-2	-2	-2	-2	4	1	4	1	2	-2	-2	-2	-2	2	4	4	4	4
624	1	5	2	2	2	2	2	2	2	2	2	2	2	1	0	1	8	4	1	-2	-2	-2	-2	-2	2	-2	-2	-2	-2	-2	-2	-2	-2	-2	-2	6	4	2	1	-2	-2	-2	-2	-2	2	6	7	7	6
625	1	5	1	1	2	2	2	2	2	2	2	2	2	2	2	2	5	2	1	-2	-2	-2	-2	-2	-2	-2	-2	-2	-2	-2	-2	-2	-2	-2	-2	5	3	1	2	1	-2	3	-2	-2	2	3	3	3	4
626	2	4	1	2	2	2	2	2	2	2	2	2	2	2	1	1	5	3	1	-2	-2	-2	-2	-2	-2	-2	-2	-2	-2	-2	-2	-2	-2	-2	-2	6	3	2	2	1	-2	3	-2	-2	2	2	3	2	3
627	2	5	1	1	2	2	2	2	2	2	2	2	1	2	3	1	5	2	1	-2	-2	-2	-2	-2	-2	-2	-2	-2	-2	-2	-2	-2	-2	-2	-2	5	2	3	2	1	-2	-2	-2	-2	2	3	3	3	4
628	1	5	1	1	2	2	2	2	2	2	2	2	2	2	2	1	5	3	1	-2	-2	-2	-2	-2	-2	-2	-2	-2	-2	-2	-2	-2	-2	-2	-2	5	2	2	2	1	-2	-2	-2	-2	2	2	2	2	3
629	1	5	1	2	2	2	2	2	2	2	2	2	2	2	1	1	10	2	-2	-2	-2	-2	-2	1	-2	-2	-2	-2	-2	-2	-2	-2	-2	-2	-2	1	1	5	1	-2	-2	-2	-2	-2	2	3	3	3	4
630	2	5	2	2	2	2	1	2	2	2	2	2	2	2	1	1	10	2	-2	-2	-2	-2	-2	1	-2	-2	-2	-2	-2	-2	-2	-2	-2	-2	-2	1	1	4	-2	1	-2	-2	-2	-2	2	2	2	3	3
631	1	5	2	2	1	2	2	2	2	2	2	2	2	2	1	1	10	3	1	-2	-2	-2	-2	2	-2	-2	-2	-2	-2	-2	-2	-2	-2	-2	-2	1	2	3	2	1	-2	-2	-2	-2	2	3	3	4	2
632	2	5	1	1	2	2	2	2	2	2	2	2	2	2	2	1	10	2	-2	-2	-2	-2	-2	1	-2	-2	-2	-2	-2	-2	-2	-2	-2	-2	-2	1	2	1	1	2	-2	3	-2	-2	2	2	3	4	3
633	1	5	1	1	1	2	2	2	2	2	2	2	2	2	3	1	10	2	1	-2	-2	-2	-2	-2	-2	-2	-2	-2	-2	-2	-2	-2	-2	-2	-2	2	1	5	3	2	-2	1	-2	-2	2	2	4	3	4
634	1	5	2	2	1	2	2	2	2	2	2	2	2	2	1	1	10	2	1	-2	-2	-2	-2	-2	-2	-2	-2	-2	-2	-2	-2	-2	-2	-2	-2	1	1	3	1	-2	-2	-2	-2	-2	2	4	3	3	4
635	1	3	2	2	2	2	2	2	2	2	1	2	2	2	1	3	2	3	-2	2	-2	-2	-2	-2	-2	-2	-2	-2	-2	-2	-2	-2	-2	1	-2	5	2	2	-2	-2	2	1	-2	-2	2	7	7	7	9
636	1	5	1	2	2	2	2	2	2	2	2	2	2	2	1	1	10	2	1	-2	-2	-2	-2	-2	-2	-2	-2	-2	-2	-2	-2	-2	-2	-2	-2	2	1	3	1	-2	-2	-2	-2	-2	2	2	2	3	3
637	2	5	1	1	2	2	2	2	2	2	2	2	2	2	2	1	10	2	-2	-2	-2	-2	-2	1	-2	-2	-2	-2	-2	-2	-2	-2	-2	-2	-2	2	1	4	-2	-2	-2	1	-2	-2	2	3	4	3	3
638	2	5	2	2	1	2	2	2	2	2	2	2	2	2	1	2	8	2	1	-2	-2	-2	-2	-2	-2	-2	-2	-2	-2	-2	-2	-2	-2	-2	-2	5	1	5	1	-2	-2	-2	-2	-2	2	4	4	2	4
639	2	5	2	2	2	2	1	2	2	2	2	2	2	2	1	2	5	3	2	-2	-2	-2	-2	-2	1	-2	-2	-2	-2	-2	-2	-2	-2	-2	-2	3	3	2	1	2	-2	-2	3	4	2	3	3	4	4
640	2	5	2	2	2	2	2	2	1	2	2	2	2	2	1	3	10	3	1	-2	-2	-2	-2	-2	-2	-2	-2	-2	-2	-2	-2	-2	-2	-2	-2	3	1	3	1	2	-2	-2	-2	3	1	5	4	3	6
641	2	4	2	1	2	2	2	2	2	2	2	2	2	2	1	2	5	3	1	-2	-2	-2	-2	-2	-2	-2	-2	-2	-2	-2	-2	-2	-2	-2	-2	4	2	2	2	1	-2	-2	-2	-2	2	3	2	2	3
642	1	3	2	2	2	2	2	2	2	2	2	2	2	1	0	1	5	4	1	-2	-2	-2	-2	-2	-2	-2	-2	-2	-2	-2	-2	-2	-2	-2	-2	5	3	2	-2	-2	-2	1	-2	-2	2	4	4	4	5
643	1	3	1	2	2	2	2	2	2	2	2	2	2	2	1	3	10	2	1	-2	-2	-2	-2	-2	-2	-2	-2	-2	-2	-2	-2	-2	-2	-2	-2	4	2	3	1	-2	-2	-2	-2	-2	2	4	4	4	3
644	2	3	2	2	2	2	2	2	2	2	2	2	1	2	1	2	5	4	1	-2	-2	-2	-2	-2	-2	-2	-2	-2	-2	-2	-2	-2	-2	-2	-2	5	4	1	-2	-2	-2	1	-2	2	2	3	4	4	4
645	2	3	2	2	2	2	2	2	2	1	2	2	2	2	1	3	10	2	1	-2	-2	-2	-2	-2	-2	-2	-2	-2	-2	-2	-2	-2	-2	-2	-2	2	1	2	1	-2	-2	-2	-2	-2	2	4	5	5	4
646	2	3	1	2	2	2	2	2	2	2	2	2	2	2	1	1	8	4	1	-2	-2	-2	-2	-2	-2	-2	-2	-2	-2	-2	-2	-2	-2	-2	-2	5	2	3	-2	-2	-2	1	-2	-2	2	4	4	4	4
647	1	3	2	2	2	2	2	2	2	2	2	2	2	1	0	1	8	4	-2	-2	-2	-2	-2	-2	-2	-2	-2	-2	-2	-2	-2	-2	-2	-2	1	6	4	2	-2	-2	-2	-2	-2	1	2	4	4	4	4
648	1	3	2	2	1	2	2	2	2	2	2	2	2	2	1	4	10	2	1	-2	-2	-2	-2	-2	-2	-2	-2	-2	-2	-2	-2	-2	-2	-2	-2	5	1	2	1	2	-2	-2	-2	-2	2	3	4	4	4
649	2	3	1	2	2	2	2	2	2	2	2	2	2	2	1	1	8	2	1	-2	-2	-2	-2	-2	-2	-2	-2	-2	-2	-2	-2	-2	-2	-2	-2	1	1	2	-2	-2	-2	1	-2	-2	2	4	6	6	5
650	2	3	1	2	2	2	2	2	2	2	2	2	2	2	1	1	8	2	1	-2	-2	-2	-2	-2	-2	-2	-2	-2	-2	-2	-2	-2	-2	-2	-2	1	1	3	-2	-2	-2	1	-2	-2	2	5	5	6	6
651	2	3	2	2	2	2	2	2	2	2	2	2	2	1	0	5	1	3	1	-2	-2	-2	2	-2	-2	-2	-2	-2	-2	-2	-2	-2	-2	-2	-2	5	1	1	1	-2	-2	2	-2	-2	2	3	3	3	3
652	1	3	2	2	2	2	2	2	2	2	2	2	2	1	0	1	5	2	-2	-2	-2	-2	-2	1	-2	-2	-2	-2	-2	-2	-2	-2	-2	-2	-2	1	2	3	1	-2	-2	2	3	-2	1	4	3	3	4
653	2	3	2	2	2	2	2	2	2	2	2	1	2	2	1	3	8	4	-2	-2	-2	-2	-2	1	-2	-2	-2	-2	-2	-2	-2	-2	-2	-2	-2	3	3	1	1	2	-2	3	4	-2	2	4	4	4	4
654	1	3	2	2	2	2	2	2	2	2	2	2	2	1	0	4	2	3	-2	-2	-2	-2	-2	-2	-2	-2	-2	-2	-2	-2	-2	1	2	3	-2	1	1	4	-2	-2	-2	-2	-2	1	2	5	5	5	5
655	1	3	2	2	2	2	2	2	1	2	2	2	2	2	1	2	6	2	1	-2	-2	-2	-2	-2	-2	-2	-2	-2	-2	-2	-2	-2	-2	-2	-2	1	1	5	1	-2	-2	-2	-2	-2	2	2	2	2	2
656	1	3	2	2	2	2	2	2	2	2	2	2	2	1	0	1	9	3	-2	1	2	-2	-2	-2	-2	-2	-2	-2	-2	-2	-2	-2	-2	-2	-2	6	3	1	-2	-2	1	-2	-2	2	2	4	4	4	4
657	1	3	2	2	2	2	2	2	2	2	2	2	2	1	0	1	8	4	-2	-2	-2	-2	-2	-2	-2	-2	-2	-2	-2	-2	1	-2	-2	-2	-2	5	2	3	-2	-2	-2	1	-2	-2	2	5	9	9	9
658	1	3	2	1	2	2	2	2	2	2	2	2	2	2	1	7	1	2	-2	-2	1	-2	-2	-2	-2	-2	-2	-2	-2	-2	-2	-2	-2	-2	-2	3	3	4	-2	-2	-2	1	-2	-2	1	4	6	8	8
659	2	3	2	2	2	1	1	1	1	1	1	1	2	2	7	7	1	4	4	-2	3	-2	-2	2	-2	-2	5	1	9	8	6	10	7	-2	-2	5	4	5	2	3	1	4	5	6	1	11	9	9	11
660	2	3	1	2	2	2	2	2	2	2	2	2	1	2	2	2	8	3	1	-2	-2	-2	2	-2	-2	-2	-2	-2	-2	-2	-2	-2	-2	-2	3	1	2	1	1	-2	-2	-2	-2	-2	2	4	2	2	3
661	1	4	2	2	2	2	2	2	2	2	2	2	2	1	0	2	10	3	2	1	-2	-2	-2	-2	-2	-2	-2	-2	-2	-2	-2	-2	-2	-2	-2	5	3	2	1	2	-2	-2	3	-2	2	6	5	5	6
662	1	4	2	2	2	2	2	2	2	2	1	2	2	2	1	1	10	3	1	-2	-2	-2	-2	-2	2	-2	-2	-2	-2	-2	-2	-2	-2	-2	-2	4	3	1	2	3	-2	4	1	5	2	4	4	3	4
663	1	4	1	2	2	2	2	2	1	2	2	2	2	2	2	1	10	2	1	-2	-2	-2	-2	-2	-2	-2	-2	-2	-2	-2	-2	-2	-2	-2	-2	2	1	3	1	2	-2	3	-2	-2	2	4	4	4	4
664	2	4	2	1	2	2	2	2	2	2	2	2	2	2	1	1	10	2	1	-2	-2	-2	-2	-2	2	-2	-2	-2	-2	-2	-2	-2	-2	-2	-2	1	2	1	4	1	-2	2	3	-2	2	4	3	3	3
665	1	5	1	2	2	2	2	2	2	2	2	2	2	2	1	2	10	2	1	-2	-2	-2	-2	-2	-2	-2	-2	-2	-2	-2	-2	-2	-2	-2	-2	2	1	2	3	-2	-2	2	1	-2	2	4	3	3	4
666	2	4	2	2	2	2	2	2	2	2	2	2	2	1	0	1	10	4	1	-2	-2	-2	-2	2	-2	-2	-2	-2	-2	-2	-2	-2	-2	-2	-2	6	3	2	1	3	-2	-2	2	-2	2	4	4	3	4
667	2	4	1	2	2	2	2	2	2	2	2	2	2	2	1	2	10	2	1	-2	-2	-2	-2	2	-2	-2	-2	-2	-2	-2	-2	-2	-2	-2	-2	1	2	4	-2	-2	-2	2	1	-2	2	4	3	3	4
668	1	4	1	1	2	2	2	2	2	2	2	2	2	2	2	1	5	3	1	-2	-2	-2	-2	-2	-2	-2	-2	-2	-2	-2	-2	-2	-2	-2	-2	5	2	1	2	1	-2	-2	-2	-2	2	3	3	3	3
669	1	5	1	1	2	2	2	2	2	2	2	2	2	2	2	1	5	3	1	-2	-2	-2	-2	-2	-2	-2	-2	-2	-2	-2	-2	-2	-2	-2	-2	5	2	2	2	1	-2	-2	-2	-2	2	3	3	3	4
670	1	4	1	2	1	2	2	2	2	2	2	2	2	2	2	1	10	4	1	-2	-2	-2	-2	-2	-2	-2	-2	-2	-2	-2	-2	-2	-2	-2	-2	6	2	1	1	2	-2	3	-2	-2	2	2	2	2	2
671	2	4	2	2	2	2	2	2	2	2	2	2	2	1	0	1	10	3	1	-2	-2	-2	-2	-2	-2	-2	-2	-2	-2	-2	-2	-2	-2	-2	-2	6	2	1	2	-2	-2	1	-2	-2	2	1	1	1	1
672	1	5	1	1	2	2	2	2	2	2	2	2	1	2	3	1	5	2	1	-2	-2	-2	-2	-2	-2	-2	-2	-2	-2	-2	-2	-2	-2	-2	-2	5	2	2	2	1	-2	-2	-2	-2	2	3	3	3	4
673	2	4	1	1	2	2	2	2	2	2	2	2	2	2	2	2	10	3	1	-2	-2	-2	-2	2	-2	-2	-2	-2	-2	-2	-2	-2	-2	-2	-2	6	3	2	2	1	-2	-2	-2	-2	2	3	3	3	4
674	2	4	2	2	2	2	2	2	2	2	2	2	2	1	0	2	10	2	1	-2	-2	-2	-2	2	-2	-2	-2	-2	-2	-2	-2	-2	-2	-2	-2	3	2	3	3	-2	-2	2	1	-2	2	5	4	4	4
675	1	4	1	2	2	2	2	2	2	2	2	2	2	2	1	1	10	3	1	-2	-2	-2	-2	-2	-2	-2	-2	-2	-2	-2	-2	-2	-2	2	-2	2	2	2	-2	-2	-2	2	1	-2	2	4	4	3	4
676	1	5	2	2	2	2	2	2	2	2	2	2	2	1	0	1	10	3	3	1	-2	-2	-2	-2	-2	-2	-2	-2	-2	-2	-2	-2	-2	2	-2	4	3	2	-2	1	-2	-2	2	-2	2	4	3	3	4
677	1	4	1	1	2	2	2	2	2	2	2	2	2	2	2	1	10	2	1	-2	-2	-2	-2	-2	-2	-2	-2	-2	-2	-2	-2	-2	-2	-2	-2	1	2	2	3	4	-2	2	1	-2	2	3	3	3	3
678	2	5	2	2	1	2	2	2	2	2	2	2	2	2	1	1	10	2	1	-2	-2	-2	-2	-2	-2	-2	-2	-2	-2	-2	-2	-2	-2	-2	-2	2	2	1	1	2	-2	3	4	-2	2	3	4	3	3
679	1	5	1	1	2	2	2	2	2	2	2	2	2	2	2	1	10	2	1	-2	-2	-2	-2	2	-2	-2	-2	-2	-2	-2	-2	-2	-2	-2	-2	2	3	1	1	2	-2	4	3	-2	2	4	4	4	3
680	2	5	1	1	2	2	2	2	2	2	2	2	1	2	3	1	5	2	1	-2	-2	-2	-2	-2	-2	-2	-2	-2	-2	-2	-2	-2	-2	-2	-2	5	2	2	2	1	-2	-2	-2	-2	2	3	3	3	4
681	1	5	2	2	2	2	2	2	2	2	2	2	2	1	0	1	10	3	2	1	-2	-2	-2	-2	-2	-2	-2	-2	-2	-2	-2	-2	-2	3	-2	3	2	2	1	2	-2	-2	3	-2	2	5	4	5	5
682	1	5	1	2	2	2	2	2	2	2	2	2	2	2	1	1	10	3	1	-2	-2	-2	-2	2	-2	-2	-2	-2	-2	-2	-2	-2	-2	-2	-2	2	3	4	3	4	-2	5	1	2	2	3	4	3	3
683	2	5	2	2	2	2	2	2	2	2	2	2	2	1	0	2	10	2	1	-2	-2	-2	-2	-2	-2	-2	-2	-2	-2	-2	-2	-2	-2	-2	-2	2	3	1	3	4	-2	2	1	-2	2	3	3	3	3
684	2	5	1	1	2	2	2	2	2	2	2	2	2	2	2	1	5	3	1	-2	-2	-2	-2	-2	-2	-2	-2	-2	-2	-2	-2	-2	-2	-2	-2	5	2	2	2	1	-2	-2	-2	-2	2	3	3	3	4
685	1	4	1	1	1	2	2	2	2	2	2	2	2	2	3	2	10	2	1	-2	-2	-2	-2	-2	2	-2	-2	-2	-2	-2	-2	-2	-2	-2	-2	6	2	2	1	2	-2	-2	3	-2	2	2	2	2	2
686	2	4	2	2	2	2	2	2	2	2	2	2	2	1	0	2	10	4	1	-2	-2	-2	-2	-2	-2	-2	-2	-2	-2	-2	-2	-2	-2	-2	-2	6	2	1	1	-2	-2	2	3	-2	2	1	1	1	1
687	2	4	2	2	2	1	2	2	2	2	2	2	2	2	1	1	8	2	1	-2	-2	-2	-2	-2	-2	-2	-2	-2	-2	-2	-2	-2	-2	-2	-2	5	2	3	-2	-2	-2	1	-2	-2	2	4	4	4	4
688	2	4	1	2	2	2	2	2	2	2	2	2	2	2	1	1	4	3	-2	-2	-2	-2	-2	1	-2	-2	-2	-2	-2	-2	-2	-2	-2	-2	-2	4	3	3	1	-2	-2	-2	-2	-2	2	5	6	5	7
689	1	4	1	2	2	2	2	2	2	2	2	2	2	2	1	1	6	2	1	-2	-2	-2	2	-2	-2	-2	-2	-2	-2	3	-2	-2	-2	-2	-2	5	1	1	-2	1	-2	-2	-2	2	2	5	5	6	6
690	1	5	2	2	1	2	2	2	1	2	2	2	2	2	2	2	10	4	-2	-2	-2	-2	-2	-2	1	-2	-2	-2	-2	-2	-2	-2	-2	-2	-2	6	2	3	1	-2	-2	-2	-2	2	2	4	4	4	4
691	2	4	2	2	2	2	2	2	2	2	2	2	1	2	1	4	10	3	-2	-2	-2	-2	-2	1	2	-2	-2	-2	-2	-2	-2	-2	-2	-2	-2	3	2	3	1	2	-2	-2	-2	-2	2	4	4	4	5
692	2	5	2	2	2	2	2	2	2	2	2	2	2	1	0	1	8	3	2	-2	-2	-2	-2	1	-2	-2	-2	-2	-2	-2	-2	-2	-2	-2	-2	6	2	3	1	-2	-2	2	-2	-2	2	4	4	4	4
693	1	5	2	2	2	2	2	2	2	2	2	2	1	2	1	3	10	4	-2	-2	-2	-2	-2	-2	1	-2	-2	-2	-2	-2	-2	-2	-2	-2	-2	5	2	2	1	-2	-2	-2	-2	-2	2	5	5	6	6
694	1	5	2	2	2	2	2	2	2	2	2	2	2	1	0	3	10	2	1	-2	-2	-2	-2	-2	-2	-2	-2	-2	-2	2	-2	-2	-2	-2	-2	1	2	4	-2	-2	-2	2	-2	1	2	4	4	4	4
695	1	4	2	2	2	2	2	2	2	2	2	2	2	1	0	2	10	3	1	-2	-2	-2	-2	-2	2	-2	-2	-2	-2	-2	-2	-2	-2	-2	-2	3	2	2	1	2	-2	-2	-2	-2	2	4	5	4	5
696	1	5	1	2	2	2	2	2	2	2	2	2	2	2	1	2	10	4	1	-2	-2	-2	-2	-2	-2	-2	-2	-2	-2	-2	-2	-2	-2	-2	-2	6	2	2	2	1	-2	-2	-2	-2	2	3	3	3	3
697	1	5	2	2	2	2	2	2	2	2	2	2	2	1	0	1	10	3	2	1	-2	-2	-2	-2	-2	-2	-2	-2	-2	-2	-2	-2	-2	-2	-2	2	2	2	-2	-2	-2	2	1	-2	2	4	4	3	3
698	1	4	1	2	2	2	2	2	2	2	2	2	2	2	1	1	10	3	1	-2	-2	-2	-2	-2	-2	-2	-2	-2	-2	-2	-2	-2	-2	-2	-2	2	2	1	3	-2	-2	1	2	-2	2	3	3	2	3
699	2	4	2	2	2	2	2	2	2	2	2	2	2	1	0	1	10	2	1	-2	-2	-2	-2	-2	-2	-2	-2	-2	-2	-2	-2	-2	-2	-2	-2	1	1	3	3	4	-2	5	1	2	2	2	2	3	2
700	1	4	1	2	2	2	2	2	2	2	2	2	2	2	1	1	10	3	1	-2	-2	-2	-2	2	-2	-2	-2	-2	-2	-2	-2	-2	-2	-2	-2	3	3	3	1	-2	-2	-2	2	-2	2	4	5	5	4
701	2	4	2	2	2	2	2	2	2	2	2	2	2	1	0	1	10	2	1	-2	-2	-2	-2	-2	-2	-2	-2	-2	-2	-2	-2	-2	-2	-2	-2	4	4	3	2	-2	-2	-2	1	-2	2	3	3	4	3
702	2	4	2	2	2	2	2	2	2	2	2	2	2	1	0	2	10	2	2	-2	-2	-2	-2	1	-2	-2	-2	-2	-2	-2	-2	-2	-2	-2	-2	3	2	3	1	-2	-2	-2	-2	-2	2	4	5	4	4
703	2	5	2	2	2	2	2	2	2	2	2	2	2	1	0	4	10	3	-2	-2	2	-2	1	3	-2	-2	-2	-2	-2	-2	-2	-2	-2	-2	-2	6	2	2	2	3	-2	-2	-2	1	2	5	5	6	6
704	1	4	2	2	2	2	2	2	2	2	2	2	2	1	0	4	10	3	1	-2	-2	-2	-2	3	-2	-2	-2	-2	-2	-2	-2	-2	2	-2	-2	5	2	4	-2	2	-2	-2	-2	1	2	5	5	5	5
705	2	4	1	2	2	2	2	2	2	2	2	2	2	2	1	5	10	2	1	-2	-2	-2	-2	-2	-2	-2	-2	-2	-2	-2	-2	-2	-2	-2	-2	2	3	4	-2	-2	-2	1	-2	-2	2	4	4	4	5
706	1	4	2	2	2	2	2	2	2	2	2	2	2	1	0	1	8	4	-2	1	2	-2	-2	-2	-2	-2	-2	-2	-2	-2	-2	-2	-2	3	-2	5	2	1	2	-2	-2	3	-2	1	2	5	5	6	6
707	2	4	1	2	2	2	2	2	2	2	2	2	2	2	1	3	10	2	1	-2	-2	-2	-2	-2	-2	-2	-2	-2	-2	-2	-2	-2	-2	-2	-2	1	2	3	-2	1	-2	-2	-2	-2	2	4	6	5	4
708	1	4	2	1	2	2	2	2	2	2	2	2	2	2	1	4	10	3	-2	-2	1	-2	2	-2	-2	-2	-2	-2	-2	-2	-2	-2	-2	-2	-2	6	3	1	-2	2	-2	-2	-2	1	2	6	6	6	8
709	2	5	1	2	2	2	2	2	2	2	2	2	2	2	1	1	8	4	-2	-2	-2	-2	-2	1	-2	-2	-2	-2	-2	-2	-2	-2	-2	-2	-2	6	2	2	1	2	-2	-2	-2	-2	2	5	6	6	5
710	2	5	1	2	2	2	2	2	2	2	2	2	2	2	1	2	8	3	1	-2	-2	-2	-2	-2	-2	-2	-2	-2	-2	-2	-2	-2	-2	2	-2	4	4	5	2	-2	-2	1	-2	-2	2	6	6	7	7
711	1	5	2	2	1	2	2	2	2	2	2	2	2	2	1	2	8	2	-2	-2	-2	-2	-2	1	2	-2	-2	-2	-2	-2	-2	-2	4	3	-2	4	2	3	1	3	-2	2	-2	-2	2	4	4	5	4
712	2	4	2	2	2	2	2	2	2	2	2	2	2	1	0	5	10	3	-2	-2	1	-2	-2	-2	-2	-2	-2	3	-2	-2	-2	2	-2	-2	-2	6	2	2	-2	-2	-2	-2	2	1	1	6	6	7	6
713	2	5	1	2	2	2	2	2	2	2	2	2	2	2	1	1	5	4	1	-2	-2	-2	-2	2	-2	-2	-2	-2	-2	-2	-2	-2	-2	-2	-2	5	2	1	1	2	-2	-2	-2	-2	2	2	2	3	1
714	2	4	2	2	2	2	2	2	2	2	2	2	2	1	0	1	10	3	1	-2	-2	-2	-2	2	-2	-2	-2	-2	-2	-2	-2	-2	-2	-2	-2	5	3	2	1	2	-2	-2	-2	-2	2	1	1	3	1
715	1	5	1	2	2	2	2	2	2	2	2	2	2	2	1	2	5	4	1	-2	-2	-2	-2	-2	-2	-2	-2	-2	-2	-2	-2	-2	-2	-2	-2	6	2	1	1	2	-2	3	-2	-2	2	1	2	2	1
716	1	5	2	1	2	2	2	2	2	2	2	2	2	2	1	2	10	4	1	-2	-2	-2	-2	-2	-2	-2	-2	-2	-2	-2	-2	-2	-2	-2	-2	6	2	1	1	2	-2	-2	-2	-2	2	2	2	2	1
717	1	5	2	2	2	1	2	2	2	2	2	2	2	2	1	2	10	4	1	-2	-2	-2	-2	-2	-2	-2	-2	-2	-2	-2	-2	-2	-2	-2	-2	6	1	3	2	1	-2	3	-2	-2	2	4	4	4	7
718	2	5	2	2	1	2	2	2	2	2	2	2	2	2	1	1	5	4	1	-2	-2	-2	-2	-2	-2	-2	-2	-2	-2	-2	-2	-2	-2	-2	-2	6	1	1	1	2	-2	-2	-2	-2	2	4	4	4	4
719	2	3	2	2	2	2	2	2	2	2	2	2	2	1	0	2	8	2	1	-2	-2	-2	-2	2	-2	-2	-2	-2	-2	-2	-2	-2	-2	-2	-2	5	2	1	1	2	-2	-2	-2	-2	2	4	5	6	3
720	1	3	1	2	2	2	2	2	2	2	2	2	2	2	1	2	2	3	1	2	-2	-2	-2	-2	-2	-2	-2	-2	-2	-2	-2	-2	-2	-2	-2	6	3	1	1	2	-2	-2	3	-2	2	2	4	5	2
721	2	3	2	2	2	2	2	2	2	2	2	2	2	1	0	2	5	2	1	-2	-2	-2	-2	-2	-2	-2	-2	-2	-2	-2	-2	-2	-2	-2	-2	2	1	2	1	2	-2	-2	-2	-2	2	4	4	4	1
722	2	3	2	2	2	2	2	2	2	2	2	2	2	1	0	2	7	2	-2	-2	-2	-2	1	-2	-2	-2	-2	-2	-2	-2	-2	-2	-2	-2	-2	1	2	2	1	-2	-2	-2	-2	-2	2	4	5	5	5
723	1	3	2	1	2	2	2	2	2	2	2	2	2	2	1	4	1	3	1	-2	-2	-2	-2	2	-2	-2	-2	-2	-2	-2	-2	-2	-2	-2	-2	3	3	2	3	-2	-2	1	2	-2	2	3	4	5	2
724	1	3	1	2	2	2	2	2	2	2	2	2	2	2	1	3	10	3	1	-2	2	-2	3	-2	-2	-2	-2	-2	-2	-2	-2	-2	-2	-2	-2	4	2	2	2	1	-2	-2	-2	-2	2	3	4	3	4
725	2	3	2	2	2	2	2	2	2	1	2	2	2	2	1	3	8	2	-2	-2	-2	-2	-2	-2	-2	-2	-2	-2	-2	-2	-2	1	-2	-2	-2	2	2	2	-2	-2	1	-2	-2	-2	1	4	4	4	5
726	1	3	2	2	1	2	2	2	2	2	2	2	2	2	1	2	4	2	1	-2	-2	-2	-2	-2	2	-2	-2	-2	-2	-2	-2	-2	-2	-2	-2	2	2	1	1	3	-2	-2	2	-2	2	2	3	5	2
727	2	3	2	2	2	2	2	2	2	2	1	2	2	2	1	3	5	2	-2	-2	1	-2	-2	-2	-2	-2	-2	-2	-2	-2	-2	-2	-2	-2	-2	3	1	1	-2	-2	-2	-2	1	-2	2	3	3	3	4
728	1	3	1	2	2	2	2	2	2	2	1	2	2	2	2	1	5	2	-2	-2	-2	-2	-2	-2	-2	-2	-2	-2	-2	-2	-2	-2	-2	-2	1	5	2	3	-2	-2	-2	-2	-2	1	2	4	6	6	6
729	2	3	2	2	2	2	2	2	2	2	2	2	2	1	0	5	8	2	1	-2	-2	-2	-2	-2	-2	-2	-2	-2	-2	-2	-2	-2	-2	-2	-2	3	1	1	1	2	-2	-2	-2	-2	2	3	3	4	5
730	2	3	1	2	2	2	2	1	2	2	2	2	2	2	2	2	6	2	2	-2	-2	-2	-2	-2	-2	-2	-2	-2	-2	-2	-2	-2	1	-2	-2	2	1	5	-2	-2	-2	-2	-2	1	2	4	5	5	6
731	1	5	2	2	1	2	2	2	2	2	2	2	2	2	1	1	10	4	1	-2	-2	-2	-2	-2	-2	-2	-2	-2	-2	-2	-2	-2	-2	-2	-2	6	1	4	1	2	-2	-2	-2	-2	2	3	3	4	5
732	1	5	2	2	1	2	2	2	2	2	2	2	2	2	1	1	5	2	1	-2	-2	-2	-2	-2	-2	-2	-2	-2	-2	-2	-2	-2	-2	-2	-2	6	1	2	1	2	-2	-2	-2	-2	2	4	4	3	4
733	2	5	2	2	1	2	2	2	2	2	2	2	2	2	1	1	5	2	1	-2	-2	-2	-2	2	-2	-2	-2	-2	-2	-2	-2	-2	-2	-2	-2	6	2	2	1	2	-2	-2	-2	-2	2	2	2	1	1
734	2	5	2	2	2	2	2	2	2	2	2	2	2	1	0	1	8	4	1	-2	-2	-2	-2	2	3	-2	-2	-2	-2	-2	-2	-2	-2	-2	-2	6	3	1	1	2	-2	-2	-2	-2	2	3	2	2	2
735	2	4	2	2	2	2	2	2	2	2	2	2	2	1	0	2	10	3	1	-2	-2	-2	-2	-2	2	-2	-2	-2	-2	-2	-2	-2	-2	-2	-2	5	2	1	1	2	-2	-2	3	-2	2	2	1	3	4
736	2	4	2	2	2	2	2	2	2	2	2	2	2	1	0	3	10	4	1	-2	-2	-2	-2	-2	-2	-2	-2	-2	-2	-2	-2	-2	-2	-2	-2	6	2	1	1	2	-2	3	4	-2	2	3	3	3	3
737	2	5	2	2	2	2	2	2	1	2	2	2	2	2	1	1	5	3	-2	-2	-2	-2	-2	-2	-2	-2	-2	-2	-2	-2	-2	-2	-2	-2	1	3	1	3	-2	-2	-2	-2	1	-2	1	6	6	5	8
738	2	5	2	2	2	2	2	2	2	2	2	2	2	1	0	2	10	3	1	-2	-2	-2	-2	2	3	-2	-2	-2	-2	-2	-2	-2	-2	-2	-2	5	3	2	1	2	-2	4	3	5	2	3	4	4	4
739	1	4	2	2	2	2	2	2	2	2	2	2	2	1	0	1	8	4	1	-2	-2	-2	-2	-2	-2	-2	-2	-2	-2	-2	-2	-2	-2	-2	-2	6	3	1	1	2	-2	3	-2	-2	2	3	3	4	4
740	1	3	2	2	2	2	2	2	2	2	2	2	2	1	0	2	4	3	1	-2	-2	-2	-2	-2	-2	-2	-2	-2	-2	-2	-2	-2	-2	-2	-2	6	3	1	-2	1	-2	-2	-2	-2	2	4	4	4	4
741	2	3	2	2	2	2	2	2	2	2	2	2	2	1	0	2	4	3	1	-2	-2	-2	-2	-2	-2	-2	-2	-2	-2	-2	-2	-2	-2	-2	-2	5	4	1	-2	1	-2	-2	-2	-2	2	4	4	4	4
742	2	4	2	2	2	2	2	2	2	2	2	2	2	1	0	2	4	3	1	-2	-2	-2	-2	-2	-2	-2	-2	-2	-2	-2	-2	-2	-2	-2	-2	6	2	1	-2	1	-2	-2	-2	-2	2	4	4	4	4
743	2	4	2	2	2	2	2	2	2	2	2	2	2	1	0	1	4	3	1	-2	-2	-2	-2	-2	-2	-2	-2	-2	-2	-2	-2	-2	-2	-2	-2	5	2	1	-2	1	-2	-2	-2	-2	2	4	5	4	5
744	1	4	2	2	2	2	2	2	2	2	2	2	2	1	0	2	4	3	1	-2	-2	-2	-2	-2	-2	-2	-2	-2	-2	-2	-2	-2	-2	-2	-2	6	3	1	-2	1	-2	2	-2	-2	2	3	3	3	3
745	1	5	2	2	1	2	2	2	2	2	1	2	1	2	3	5	10	2	1	-2	-2	-2	-2	-2	-2	-2	-2	-2	-2	-2	-2	-2	-2	-2	-2	6	4	5	2	-2	-2	1	-2	-2	2	4	5	5	5
746	1	3	1	1	1	2	2	2	2	2	2	2	2	2	3	1	10	4	1	-2	-2	-2	-2	-2	-2	-2	-2	-2	-2	-2	-2	-2	-2	-2	-2	6	4	1	-2	-2	-2	1	-2	-2	2	3	4	4	4
747	2	5	2	2	2	2	2	2	2	2	2	2	2	1	0	1	10	4	1	-2	-2	-2	-2	-2	-2	-2	-2	-2	-2	-2	-2	-2	-2	-2	-2	4	2	1	-2	-2	-2	1	-2	-2	2	3	4	4	4
748	1	4	1	1	1	2	2	2	2	2	2	2	2	2	3	2	10	4	1	-2	-2	-2	-2	-2	-2	-2	-2	-2	-2	-2	-2	-2	-2	-2	-2	6	4	1	1	-2	-2	2	-2	-2	2	4	4	4	4
749	1	3	1	1	2	2	2	2	2	2	1	2	1	2	4	1	8	2	1	-2	-2	-2	-2	-2	-2	-2	-2	-2	-2	-2	-2	-2	-2	-2	-2	6	2	2	1	3	-2	2	-2	-2	2	5	8	6	8
750	1	4	1	1	2	2	2	2	2	2	2	2	1	2	3	1	10	4	1	-2	-2	-2	-2	-2	-2	-2	-2	-2	-2	-2	-2	-2	-2	-2	-2	4	4	1	-2	-2	-2	1	-2	-2	2	4	5	6	6
751	2	5	1	1	2	2	1	2	2	2	2	2	1	2	4	2	10	4	1	-2	-2	-2	-2	-2	-2	-2	-2	-2	-2	-2	-2	-2	-2	-2	-2	6	1	1	1	3	-2	2	-2	-2	2	4	5	5	5
752	2	5	1	1	1	2	2	2	2	2	2	2	2	2	3	1	10	4	1	-2	-2	-2	-2	-2	-2	-2	-2	-2	-2	-2	-2	-2	-2	-2	-2	5	4	2	-2	-2	-2	1	-2	-2	2	6	5	5	8
753	2	5	1	1	1	2	2	2	2	2	1	2	1	2	5	1	10	4	1	-2	-2	-2	-2	-2	-2	-2	-2	-2	-2	-2	-2	-2	-2	-2	-2	5	4	1	-2	-2	-2	1	-2	-2	2	4	4	4	5
754	2	5	1	2	1	2	2	2	2	2	1	2	1	2	4	1	10	4	1	-2	-2	-2	-2	-2	-2	-2	-2	-2	-2	-2	-2	-2	-2	-2	-2	6	2	1	1	-2	-2	2	-2	-2	2	5	4	5	6
755	2	4	2	2	2	2	2	2	2	2	2	2	2	1	0	4	10	4	1	-2	-2	-2	-2	-2	-2	-2	-2	-2	-2	-2	-2	-2	-2	-2	-2	6	2	1	1	-2	-2	2	-2	-2	2	4	3	3	5
756	2	5	2	2	2	2	2	2	2	2	2	2	1	2	1	1	10	4	1	-2	-2	-2	-2	-2	-2	-2	-2	-2	-2	-2	-2	-2	-2	-2	-2	6	3	1	-2	-2	-2	1	-2	-2	2	4	4	6	4
757	1	5	2	2	2	2	2	2	2	2	1	2	1	2	2	2	10	4	1	-2	-2	-2	-2	-2	-2	-2	-2	-2	-2	-2	-2	-2	-2	-2	-2	6	3	1	-2	-2	-2	1	-2	-2	2	4	4	4	5
758	2	5	1	2	2	2	2	2	2	2	2	2	1	2	2	1	10	4	1	-2	-2	-2	-2	-2	-2	-2	-2	-2	-2	-2	-2	-2	-2	-2	-2	6	3	1	1	-2	-2	2	-2	-2	2	5	5	6	5
759	1	5	2	2	2	2	2	2	2	2	2	2	2	1	0	1	10	4	1	-2	-2	-2	-2	-2	-2	-2	-2	-2	-2	-2	-2	-2	-2	-2	-2	6	1	1	-2	-2	-2	1	-2	-2	2	4	4	4	4
760	2	4	1	2	2	2	2	2	2	2	2	2	2	2	1	1	10	4	1	-2	-2	-2	-2	-2	-2	-2	-2	-2	-2	-2	-2	-2	-2	-2	-2	6	2	1	1	2	-2	3	-2	-2	2	3	3	3	3
761	2	5	1	2	2	2	2	2	2	2	2	2	2	2	1	1	10	4	1	-2	-2	-2	-2	-2	-2	-2	-2	-2	-2	-2	-2	-2	-2	-2	-2	6	3	1	-2	-2	-2	1	-2	-2	2	4	4	4	4
762	1	5	2	2	2	2	2	2	2	2	2	2	1	2	1	1	10	4	1	-2	-2	-2	-2	-2	-2	-2	-2	-2	-2	-2	-2	-2	-2	-2	-2	6	2	1	1	3	-2	2	-2	-2	2	3	3	4	4
763	2	5	1	1	1	2	2	2	2	2	2	2	2	2	3	1	10	4	1	-2	-2	-2	-2	-2	-2	-2	-2	-2	-2	-2	-2	-2	-2	-2	-2	2	2	1	-2	-2	-2	1	-2	-2	2	4	4	4	5
764	2	4	2	1	2	2	2	2	2	2	2	2	2	2	1	4	10	4	-2	-2	1	-2	-2	-2	2	-2	-2	-2	-2	-2	-2	-2	-2	-2	-2	6	3	1	-2	-2	-2	-2	1	-2	2	4	4	4	4
765	2	4	1	2	2	2	2	2	2	2	2	2	2	2	1	1	10	4	1	-2	-2	-2	-2	-2	-2	-2	-2	-2	-2	-2	-2	-2	-2	-2	-2	6	2	1	1	-2	-2	-2	-2	-2	2	4	4	3	4
766	2	5	2	2	2	2	2	2	2	2	2	2	2	1	0	2	10	4	-2	-2	-2	-2	-2	-2	1	-2	-2	-2	-2	-2	-2	-2	-2	-2	-2	6	2	1	1	-2	-2	-2	-2	-2	1	3	4	5	6
767	2	5	2	2	2	1	2	2	2	2	2	2	2	2	1	4	10	4	1	-2	-2	-2	-2	-2	-2	-2	-2	-2	-2	-2	-2	-2	-2	-2	-2	6	2	1	1	-2	-2	-2	-2	-2	2	3	6	4	4
768	2	4	2	2	2	2	2	2	2	2	2	2	2	1	0	1	8	3	1	-2	-2	-2	-2	2	-2	-2	-2	-2	-2	-2	-2	-2	-2	-2	-2	6	2	1	1	2	-2	3	-2	4	1	3	6	6	4
769	2	4	1	2	2	2	2	2	2	2	2	2	2	2	1	5	10	4	1	-2	-2	-2	-2	-2	-2	-2	-2	-2	-2	-2	-2	-2	-2	-2	-2	6	2	1	1	2	-2	3	-2	-2	2	3	3	3	4
770	1	5	2	1	2	2	2	2	2	2	2	2	1	2	2	4	10	4	1	-2	-2	-2	-2	-2	-2	-2	-2	-2	-2	-2	-2	-2	-2	-2	-2	6	4	1	1	-2	-2	-2	-2	-2	2	4	5	3	3
771	1	5	2	2	2	2	1	2	2	2	2	2	2	2	1	1	10	3	1	-2	-2	-2	-2	-2	-2	-2	-2	-2	-2	-2	-2	-2	-2	-2	-2	6	2	5	1	-2	-2	2	-2	3	1	2	3	4	3
772	1	5	2	2	1	2	2	2	2	2	2	2	1	2	2	5	10	4	1	-2	2	-2	3	-2	-2	-2	-2	-2	-2	4	-2	-2	-2	5	-2	6	2	1	1	-2	-2	-2	-2	-2	2	4	4	4	4
773	2	4	2	1	2	2	2	2	2	2	2	2	1	2	2	2	10	3	1	-2	-2	-2	-2	-2	-2	-2	-2	-2	-2	-2	-2	-2	-2	-2	-2	6	2	5	-2	1	-2	-2	-2	-2	2	5	5	6	5
774	1	3	1	2	2	2	2	2	2	2	2	2	2	2	1	5	10	4	2	-2	-2	-2	-2	-2	-2	-2	-2	-2	-2	-2	-2	-2	-2	1	-2	6	2	1	1	-2	-2	-2	-2	-2	2	4	4	6	5
775	2	5	2	2	2	2	2	2	2	2	1	2	2	2	1	5	10	4	1	-2	-2	-2	-2	-2	-2	-2	-2	-2	-2	-2	-2	-2	-2	-2	2	6	2	1	-2	-2	-2	2	1	-2	2	3	3	3	3
776	1	3	2	2	2	2	2	2	2	2	2	2	1	2	1	2	8	4	-2	-2	-2	-2	-2	-2	-2	-2	-2	-2	-2	-2	-2	-2	-2	-2	1	6	2	1	-2	-2	-2	-2	2	1	2	3	4	4	4
777	1	4	2	2	2	2	2	2	2	2	2	2	1	2	1	3	10	2	1	-2	-2	-2	-2	-2	-2	-2	-2	-2	-2	-2	-2	-2	-2	-2	-2	6	2	3	1	2	-2	3	-2	-2	2	2	2	2	2
778	2	4	1	2	2	2	2	2	2	2	2	2	2	2	1	1	10	4	1	-2	-2	-2	-2	2	-2	-2	-2	-2	-2	-2	-2	-2	-2	-2	-2	6	3	1	1	2	-2	3	4	-2	2	2	2	2	2
779	2	4	2	2	2	2	2	2	2	2	2	2	2	1	0	2	10	4	1	-2	-2	-2	-2	-2	-2	-2	-2	-2	-2	2	-2	-2	-2	-2	-2	6	3	1	1	2	-2	3	4	-2	2	3	4	3	4
780	2	5	2	2	1	2	2	2	2	2	2	2	2	2	1	1	10	3	1	-2	-2	-2	-2	-2	-2	-2	-2	-2	-2	-2	-2	-2	-2	-2	-2	6	2	3	1	2	-2	-2	-2	-2	2	2	2	2	2
781	1	5	2	2	2	2	2	2	2	2	2	2	2	1	0	4	10	4	-2	-2	-2	-2	-2	-2	1	-2	-2	-2	-2	-2	-2	-2	-2	-2	-2	6	2	1	1	-2	-2	-2	-2	-2	2	3	4	4	3
782	1	4	2	2	2	2	2	2	2	2	2	2	2	1	0	5	10	4	1	2	-2	-2	5	4	3	-2	-2	6	-2	-2	-2	-2	-2	-2	-2	5	2	3	1	2	3	-2	-2	-2	2	2	5	6	5
783	1	5	2	2	1	2	2	2	2	2	2	2	2	2	1	1	10	4	1	-2	-2	-2	-2	-2	-2	-2	-2	-2	-2	-2	-2	-2	-2	-2	-2	5	1	3	1	-2	-2	2	-2	-2	2	2	2	2	2
784	1	5	1	2	2	2	2	2	2	2	2	2	2	2	1	2	10	2	-2	-2	-2	-2	-2	-2	1	-2	-2	-2	-2	-2	-2	-2	-2	-2	-2	1	1	3	1	2	-2	-2	-2	-2	2	3	4	3	3
785	2	4	2	2	2	2	2	2	2	2	2	2	2	1	0	1	10	4	-2	-2	-2	-2	-2	1	-2	-2	-2	-2	-2	-2	-2	-2	-2	-2	2	5	3	2	1	2	-2	-2	-2	-2	2	4	6	8	7
786	2	3	2	2	2	2	2	2	2	2	2	2	2	1	0	1	5	3	-2	-2	-2	-2	-2	-2	-2	-2	-2	-2	-2	-2	-2	-2	-2	-2	1	2	1	3	-2	-2	-2	-2	-2	1	2	4	4	3	3
787	2	4	2	2	2	2	2	2	2	2	2	2	2	1	0	1	5	3	-2	-2	-2	-2	-2	-2	-2	-2	-2	-2	-2	-2	-2	-2	-2	1	-2	4	3	2	-2	-2	-2	-2	-2	1	2	4	4	3	4
788	2	4	2	2	2	2	2	2	2	2	2	2	2	1	0	1	10	3	-2	-2	-2	-2	1	-2	-2	-2	-2	-2	-2	-2	-2	-2	-2	-2	-2	5	2	4	1	-2	-2	-2	-2	-2	2	4	4	4	3
789	1	5	2	1	2	2	2	2	2	2	2	2	2	2	1	3	10	4	1	-2	-2	-2	-2	-2	-2	-2	-2	-2	-2	-2	-2	-2	-2	-2	-2	6	2	2	1	-2	-2	2	-2	-2	2	4	4	5	3
790	1	5	2	2	2	2	2	2	2	2	1	2	2	2	1	2	10	3	-2	1	-2	-2	-2	-2	-2	-2	-2	-2	-2	-2	-2	-2	-2	-2	-2	5	1	1	1	-2	3	2	-2	-2	2	2	4	5	4
791	2	4	1	2	2	2	2	2	2	2	2	2	2	2	1	2	5	3	-2	1	2	-2	-2	-2	-2	-2	-2	-2	-2	-2	-2	-2	-2	-2	-2	3	3	1	1	2	-2	-2	3	-2	2	4	4	6	3
792	2	4	2	1	2	2	2	2	2	2	2	2	2	2	1	3	4	3	1	-2	-2	-2	-2	2	-2	-2	-2	-2	-2	-2	-2	-2	-2	-2	-2	3	3	3	1	2	-2	-2	3	-2	2	3	3	6	5
793	2	5	2	2	1	2	2	2	2	2	2	2	1	2	2	1	4	4	1	-2	-2	-2	-2	-2	-2	-2	-2	-2	-2	-2	-2	-2	-2	-2	-2	3	1	5	2	1	-2	-2	-2	-2	2	7	2	5	8
794	2	5	2	2	2	2	2	1	2	2	2	2	2	2	1	4	1	4	1	-2	-2	-2	-2	-2	-2	-2	-2	-2	-2	-2	-2	2	-2	-2	-2	5	2	1	1	-2	3	-2	2	-2	1	4	5	4	5
795	2	4	2	2	2	2	2	1	2	2	2	2	2	2	1	1	5	3	-2	-2	-2	-2	-2	-2	-2	-2	-2	-2	-2	-2	-2	2	1	-2	-2	2	2	5	1	3	2	4	-2	-2	2	5	5	5	4
796	1	3	2	2	2	2	2	2	2	2	2	2	2	1	0	5	2	4	1	-2	-2	-2	-2	-2	-2	-2	-2	-2	-2	-2	-2	-2	-2	-2	-2	5	1	1	1	-2	-2	-2	-2	-2	1	2	1	1	1
797	2	4	1	2	2	2	2	2	2	2	2	2	2	2	1	2	10	2	1	-2	-2	-2	-2	-2	-2	-2	-2	-2	-2	-2	-2	-2	-2	-2	-2	5	1	3	-2	-2	-2	1	-2	-2	2	4	6	5	4
798	1	5	2	2	2	2	2	2	2	2	2	2	2	1	0	5	10	3	5	4	3	-2	-2	-2	2	-2	-2	-2	-2	-2	-2	-2	-2	1	-2	6	4	1	1	2	-2	3	-2	4	2	5	5	5	5
799	1	5	1	2	2	2	2	2	2	2	2	2	2	2	1	4	10	2	1	-2	-2	-2	-2	-2	-2	-2	-2	-2	-2	-2	-2	-2	-2	2	-2	5	2	1	-2	2	-2	1	-2	-2	2	4	4	4	4
800	2	5	1	2	2	2	2	2	2	2	2	2	2	2	1	2	8	3	1	-2	-2	-2	2	-2	-2	-2	-2	-2	-2	3	-2	-2	-2	4	-2	6	2	1	2	3	-2	1	-2	-2	2	5	5	6	6
801	1	5	2	2	1	2	2	2	2	2	2	2	2	2	1	5	10	3	-2	4	1	2	-2	-2	-2	-2	-2	-2	3	-2	-2	-2	-2	-2	-2	6	4	1	-2	-2	-2	-2	2	1	2	6	7	6	6
802	2	5	2	2	1	2	2	2	2	2	2	2	2	2	1	5	10	3	1	2	-2	-2	-2	-2	-2	-2	-2	-2	-2	-2	-2	-2	-2	3	-2	4	2	1	-2	-2	-2	1	2	-2	2	4	4	5	4
803	2	5	1	2	2	2	2	2	2	2	2	2	2	2	1	2	10	4	1	-2	-2	-2	-2	-2	-2	-2	-2	-2	-2	-2	-2	-2	-2	2	-2	5	4	1	-2	-2	-2	-2	1	-2	2	4	4	4	5
804	2	5	2	2	2	2	2	2	2	2	2	2	2	1	0	5	10	2	1	-2	-2	-2	-2	-2	2	-2	-2	-2	-2	-2	-2	-2	-2	-2	-2	4	4	1	1	2	-2	-2	-2	-2	2	4	4	4	4
805	2	4	2	2	2	2	2	2	1	2	2	2	2	2	1	4	10	2	1	-2	-2	-2	-2	-2	2	-2	-2	-2	-2	-2	-2	-2	-2	-2	-2	5	2	3	-2	2	-2	-2	-2	1	2	4	5	5	4
806	2	4	1	2	2	2	2	2	2	2	2	2	2	2	1	5	10	4	1	-2	-2	-2	-2	-2	-2	-2	-2	-2	-2	-2	-2	-2	-2	2	-2	6	4	1	-2	2	-2	1	-2	-2	2	5	4	5	5
807	1	4	2	2	1	2	2	2	2	2	2	2	2	2	1	1	6	2	1	-2	-2	-2	-2	-2	-2	-2	-2	-2	-2	2	-2	-2	-2	-2	-2	4	2	1	-2	2	-2	1	-2	-2	2	5	5	5	5
808	1	5	2	2	2	2	2	2	2	2	2	2	2	1	0	1	10	4	-2	-2	-2	-2	-2	-2	-2	-2	-2	-2	-2	1	-2	-2	-2	2	-2	4	4	2	1	-2	-2	2	-2	-2	2	5	5	5	5
809	1	4	1	1	2	2	2	2	2	2	2	2	2	2	2	1	10	4	1	-2	-2	-2	-2	-2	-2	-2	-2	-2	-2	-2	-2	-2	-2	-2	-2	5	2	1	1	2	-2	-2	-2	-2	2	3	1	1	1
810	2	5	2	2	1	2	2	2	2	2	2	2	2	2	1	1	8	4	1	-2	-2	-2	-2	-2	-2	-2	-2	-2	-2	-2	-2	-2	-2	-2	-2	6	4	2	-2	2	-2	1	-2	-2	2	4	4	4	4
811	1	4	2	2	2	2	2	2	2	2	2	2	2	1	0	1	10	4	1	-2	-2	-2	-2	-2	-2	-2	-2	-2	-2	-2	-2	-2	-2	-2	-2	6	4	1	1	-2	-2	-2	-2	-2	2	5	5	5	5
812	1	5	1	2	2	2	2	2	2	2	2	2	1	2	2	1	10	4	1	-2	-2	-2	-2	-2	-2	-2	-2	-2	-2	-2	-2	-2	-2	-2	-2	6	4	1	1	2	-2	-2	-2	-2	2	3	1	1	1
813	2	5	1	2	2	2	2	2	2	2	1	2	1	2	3	1	10	4	1	-2	-2	-2	-2	-2	-2	-2	-2	-2	-2	-2	-2	-2	-2	-2	-2	6	4	2	-2	1	-2	-2	-2	-2	2	3	1	1	1
814	1	3	2	2	2	2	2	2	2	2	2	2	2	1	0	1	5	4	1	-2	-2	-2	-2	-2	-2	-2	-2	-2	-2	-2	-2	-2	-2	-2	-2	5	2	1	1	-2	-2	-2	-2	-2	2	3	3	3	3
815	1	5	1	2	2	2	2	2	2	2	2	2	2	2	1	2	10	3	1	-2	-2	-2	-2	-2	-2	-2	-2	-2	-2	-2	-2	-2	-2	2	-2	5	2	2	-2	-2	-2	1	2	-2	2	4	4	5	5
816	1	4	2	2	2	2	2	2	2	2	2	2	2	1	0	2	10	4	1	-2	-2	-2	-2	-2	-2	-2	-2	-2	-2	-2	-2	-2	-2	-2	-2	6	3	1	-2	3	-2	-2	2	1	2	3	3	3	3
817	1	5	1	2	2	2	2	2	2	1	2	2	2	2	2	5	10	4	1	-2	-2	-2	-2	-2	-2	-2	-2	-2	-2	-2	-2	-2	-2	-2	-2	4	4	1	1	-2	-2	-2	-2	-2	2	5	4	4	5
818	2	4	2	2	2	2	2	2	2	2	2	2	1	2	1	5	10	2	-2	-2	1	-2	-2	-2	2	-2	-2	-2	-2	-2	-2	-2	-2	-2	-2	4	2	3	2	-2	-2	-2	-2	1	2	4	4	4	4
819	2	3	2	2	2	2	2	2	2	2	2	2	2	1	0	4	10	4	1	-2	-2	-2	-2	-2	-2	-2	-2	-2	-2	-2	-2	-2	-2	-2	-2	5	2	1	1	-2	-2	-2	-2	-2	2	3	2	3	3
820	2	4	2	2	2	2	2	2	2	2	2	2	2	1	0	2	10	4	2	-2	-2	-2	1	-2	-2	-2	-2	-2	-2	-2	-2	-2	-2	-2	-2	6	4	1	1	-2	-2	-2	-2	-2	2	2	1	1	1
821	1	5	2	2	2	2	2	2	2	2	2	2	2	1	0	5	10	4	2	-2	-2	-2	1	-2	-2	-2	-2	-2	-2	-2	-2	-2	-2	-2	-2	6	4	1	1	2	-2	-2	-2	-2	2	5	4	4	4
822	2	5	2	2	2	2	2	2	2	2	2	2	2	1	0	4	10	4	2	-2	-2	-2	-2	-2	-2	-2	-2	-2	-2	-2	-2	-2	1	-2	-2	6	2	1	1	-2	-2	-2	-2	2	2	4	4	4	4
823	2	4	2	2	2	2	2	2	2	2	2	2	2	1	0	3	10	3	-2	-2	-2	-2	-2	1	2	-2	-2	-2	-2	-2	-2	-2	-2	-2	-2	4	2	2	1	2	-2	-2	-2	-2	2	4	4	5	4
824	1	4	2	2	2	2	2	2	2	2	1	2	2	2	1	1	10	2	1	-2	-2	-2	-2	-2	-2	-2	-2	-2	-2	-2	-2	-2	-2	-2	-2	1	1	3	1	-2	-2	-2	-2	-2	2	4	4	4	4
825	1	4	1	2	2	2	2	2	2	2	2	2	2	2	1	5	10	4	1	-2	-2	-2	-2	-2	-2	2	-2	-2	-2	-2	3	-2	-2	-2	-2	6	2	1	1	-2	-2	-2	2	-2	2	3	3	3	3
826	1	5	2	2	2	2	2	2	2	1	2	2	1	2	2	5	10	4	1	-2	-2	-2	-2	-2	-2	-2	-2	-2	-2	-2	-2	-2	-2	-2	-2	6	3	1	1	-2	-2	-2	-2	-2	2	2	3	3	4
827	2	4	1	2	2	2	2	2	2	2	2	2	2	2	1	2	10	3	-2	-2	-2	-2	-2	1	-2	-2	-2	-2	-2	-2	-2	-2	-2	-2	-2	6	4	1	1	-2	-2	-2	-2	-2	1	3	2	2	2
828	1	5	1	2	2	2	2	2	2	2	2	2	2	2	1	5	10	4	1	-2	-2	-2	-2	-2	2	-2	-2	-2	-2	-2	-2	-2	-2	-2	-2	6	4	1	1	-2	-2	-2	-2	-2	2	3	3	3	3
829	2	5	2	1	1	2	2	2	2	2	2	2	2	2	2	1	10	4	1	-2	-2	-2	-2	-2	-2	-2	-2	-2	-2	-2	-2	-2	-2	-2	-2	6	3	1	1	-2	-2	-2	-2	-2	2	4	3	3	3
830	2	4	2	2	2	2	2	2	2	2	2	2	2	1	0	2	10	4	1	-2	-2	-2	-2	-2	-2	-2	-2	-2	-2	-2	-2	-2	-2	-2	-2	6	3	2	1	-2	-2	-2	-2	-2	2	3	3	3	3
831	1	5	1	2	2	2	2	2	2	2	2	2	2	2	1	4	10	3	-2	-2	-2	-2	1	-2	-2	2	-2	-2	-2	-2	-2	-2	-2	-2	-2	5	2	2	-2	-2	2	-2	-2	1	2	5	5	5	6
832	1	5	1	2	2	2	2	2	2	2	2	2	2	2	1	1	10	4	1	-2	-2	-2	-2	-2	-2	-2	-2	-2	-2	-2	-2	-2	-2	-2	-2	6	4	2	1	-2	-2	2	-2	-2	2	4	4	5	5
833	1	5	2	1	2	1	2	2	2	2	2	2	1	2	3	5	10	4	1	-2	-2	-2	-2	-2	-2	-2	-2	-2	-2	-2	2	-2	-2	-2	-2	6	2	1	1	-2	-2	-2	-2	-2	2	3	4	5	4
834	1	5	1	1	2	2	2	2	2	2	2	2	2	2	2	5	10	4	1	-2	-2	-2	-2	-2	-2	-2	-2	-2	-2	-2	-2	-2	-2	-2	-2	6	3	2	1	-2	-2	-2	-2	-2	2	3	3	3	4
835	1	5	1	1	2	2	2	2	2	2	2	2	2	2	2	3	10	4	1	-2	-2	-2	-2	-2	-2	-2	-2	-2	-2	-2	-2	-2	-2	-2	-2	6	4	1	1	-2	-2	-2	2	-2	2	3	3	4	4
836	1	5	2	2	2	2	2	2	2	2	2	2	2	1	0	5	10	4	1	-2	-2	-2	-2	-2	-2	-2	-2	-2	-2	-2	-2	-2	-2	-2	-2	6	4	1	1	2	-2	-2	-2	-2	2	3	2	2	3
837	1	4	2	1	2	2	2	2	2	2	2	2	2	2	1	2	10	4	1	-2	-2	-2	-2	-2	-2	-2	-2	-2	-2	-2	-2	-2	-2	2	-2	6	4	1	1	-2	-2	-2	-2	-2	2	4	3	3	3
838	1	5	2	2	1	2	2	2	2	2	2	2	2	2	1	1	10	4	1	-2	-2	-2	-2	-2	-2	-2	-2	-2	-2	-2	-2	-2	-2	-2	-2	6	4	1	1	-2	-2	-2	-2	-2	2	3	3	3	3
839	1	3	2	1	2	2	2	2	2	2	2	2	2	2	1	5	2	3	1	-2	-2	-2	-2	-2	-2	-2	-2	-2	-2	-2	-2	-2	-2	-2	-2	6	2	1	1	3	-2	2	-2	-2	2	3	3	4	4
840	1	3	2	2	2	2	2	2	2	2	2	2	2	1	0	5	10	4	1	-2	-2	-2	-2	-2	-2	-2	-2	-2	-2	-2	-2	-2	-2	-2	-2	6	4	1	1	-2	-2	-2	-2	-2	2	3	3	3	3
841	1	4	1	2	2	2	2	2	2	2	2	2	2	2	1	6	10	4	1	-2	-2	-2	-2	-2	-2	-2	-2	-2	-2	-2	-2	-2	-2	-2	-2	6	2	1	1	-2	-2	-2	-2	-2	2	3	3	3	4
842	2	4	1	2	2	2	2	2	2	2	2	2	2	2	1	5	10	4	1	-2	-2	-2	-2	-2	2	-2	-2	-2	-2	-2	-2	-2	-2	-2	-2	6	3	1	1	-2	-2	-2	-2	-2	2	3	4	3	3
843	1	5	2	2	2	2	2	2	2	2	2	2	2	1	0	6	10	4	1	-2	-2	-2	-2	-2	-2	-2	-2	-2	-2	-2	-2	-2	-2	-2	-2	6	2	1	1	-2	-2	-2	-2	-2	2	3	3	3	3
844	1	4	2	2	2	2	2	2	2	2	2	2	2	1	0	2	10	3	1	-2	-2	-2	-2	-2	-2	-2	-2	-2	-2	-2	-2	-2	-2	-2	-2	6	2	1	1	-2	-2	-2	2	-2	2	3	3	3	3
845	1	3	2	2	2	2	2	2	2	2	2	2	2	1	0	5	10	4	1	-2	-2	-2	-2	-2	-2	-2	-2	-2	-2	-2	-2	-2	-2	-2	-2	6	2	1	1	-2	-2	-2	-2	-2	2	3	3	3	3
846	1	5	2	2	2	1	2	2	2	2	2	2	2	2	1	5	10	4	2	-2	1	-2	-2	-2	-2	-2	-2	-2	-2	-2	-2	-2	-2	-2	-2	6	1	1	-2	-2	-2	-2	1	-2	2	3	3	4	4
847	2	5	2	2	2	2	2	2	2	2	2	2	2	1	0	5	10	4	1	-2	-2	-2	-2	-2	2	-2	-2	-2	-2	-2	-2	-2	3	-2	-2	6	3	2	1	-2	-2	-2	2	-2	1	3	2	3	2
848	2	3	2	2	2	2	2	2	2	2	2	2	2	1	0	1	5	4	1	-2	-2	-2	-2	-2	-2	-2	-2	-2	-2	-2	-2	-2	-2	-2	-2	5	3	1	1	-2	-2	-2	-2	-2	2	3	3	3	3
849	1	5	2	1	2	2	2	2	2	2	2	2	2	2	1	2	10	4	1	-2	-2	-2	-2	-2	-2	-2	-2	-2	-2	-2	-2	-2	-2	-2	-2	6	2	1	1	-2	-2	-2	-2	-2	2	4	4	4	4
850	1	4	2	2	2	2	2	2	2	2	2	2	2	1	0	1	10	4	1	-2	-2	2	-2	-2	-2	-2	-2	-2	-2	-2	-2	-2	-2	-2	-2	6	3	1	1	-2	-2	-2	-2	-2	2	3	3	3	3
851	1	4	2	2	2	2	2	2	2	2	2	2	2	1	0	5	10	4	1	-2	-2	-2	-2	-2	-2	-2	-2	-2	-2	-2	-2	-2	-2	-2	-2	6	2	1	1	-2	-2	-2	-2	-2	2	4	4	4	5
852	2	5	2	2	2	2	2	2	2	2	2	2	2	1	0	1	5	4	1	-2	-2	-2	-2	-2	-2	-2	-2	-2	-2	-2	-2	-2	-2	-2	-2	6	2	1	1	-2	-2	-2	-2	-2	2	3	3	5	3
853	2	4	2	2	2	2	2	2	2	2	2	2	2	1	0	1	8	4	1	-2	-2	-2	-2	-2	-2	-2	-2	-2	-2	-2	-2	-2	-2	-2	-2	6	2	1	-2	1	-2	-2	-2	-2	2	3	3	3	3
854	2	5	1	2	2	2	2	2	2	2	2	2	1	2	2	4	10	3	1	-2	-2	-2	-2	-2	-2	-2	-2	-2	-2	-2	-2	-2	-2	-2	-2	5	1	1	1	-2	-2	-2	-2	-2	2	3	3	3	3
855	2	4	2	2	1	2	2	2	2	2	2	2	2	2	1	4	10	2	-2	-2	-2	1	2	-2	-2	-2	-2	-2	-2	-2	-2	-2	-2	-2	-2	4	3	1	-2	1	2	-2	-2	-2	2	5	6	5	5
856	2	4	1	2	2	2	2	2	2	2	2	2	2	2	1	2	10	4	2	-2	-2	-2	-2	-2	-2	-2	-2	-2	-2	-2	-2	-2	-2	1	-2	5	3	2	-2	2	-2	1	-2	-2	2	4	4	4	4
857	2	4	1	2	2	2	2	2	2	2	2	2	2	2	1	2	10	3	1	-2	-2	-2	-2	2	-2	-2	-2	-2	-2	-2	-2	-2	-2	3	-2	3	2	2	-2	1	-2	-2	-2	-2	2	4	4	4	4
858	2	5	2	2	1	2	2	2	2	2	2	2	2	2	1	6	10	3	1	-2	-2	-2	-2	-2	-2	-2	-2	-2	-2	2	3	-2	-2	-2	-2	5	2	2	-2	-2	1	-2	2	-2	1	5	5	5	6
859	1	4	2	2	2	2	2	2	1	2	2	2	2	2	1	5	10	2	2	-2	1	-2	-2	-2	-2	-2	-2	-2	-2	-2	-2	-2	-2	-2	-2	5	4	3	-2	2	-2	-2	-2	1	2	5	5	5	5
860	2	4	2	2	2	2	2	2	2	2	2	2	2	1	0	4	10	2	1	-2	-2	-2	-2	-2	-2	-2	-2	-2	-2	-2	-2	-2	-2	-2	-2	4	1	2	-2	1	-2	2	-2	-2	2	4	4	4	4
861	2	5	2	2	2	2	2	2	2	2	2	2	2	1	0	4	10	3	1	-2	-2	-2	-2	-2	-2	-2	-2	-2	-2	-2	-2	-2	-2	2	-2	5	2	2	-2	1	-2	2	-2	-2	2	4	4	4	5
862	2	5	2	2	2	2	1	2	2	2	2	2	2	2	1	3	10	3	-2	-2	-2	-2	1	2	-2	-2	-2	-2	-2	-2	-2	-2	-2	-2	-2	4	2	3	-2	1	-2	-2	-2	2	2	4	4	5	5
863	1	4	2	2	2	2	2	2	2	2	1	2	2	2	1	5	10	3	-2	1	-2	-2	-2	-2	-2	-2	-2	-2	2	-2	-2	-2	-2	-2	-2	5	3	2	-2	-2	-2	2	1	-2	2	6	6	6	6
864	1	5	1	2	2	2	2	2	2	2	2	2	2	2	1	2	10	3	-2	1	-2	-2	-2	-2	-2	-2	-2	-2	-2	-2	-2	-2	-2	-2	-2	3	2	3	1	-2	-2	-2	-2	-2	2	6	6	6	6
865	1	4	2	2	2	2	2	1	2	2	2	2	2	2	1	4	10	3	3	-2	-2	-2	1	-2	-2	-2	-2	-2	-2	2	-2	-2	-2	-2	-2	5	2	2	2	-2	-2	-2	1	-2	2	5	5	6	5
866	2	4	2	1	1	2	2	2	2	2	2	2	2	2	2	1	5	2	-2	1	-2	-2	-2	-2	-2	-2	-2	-2	-2	-2	-2	-2	-2	-2	-2	2	2	2	-2	-2	-2	-2	-2	1	2	4	2	3	2
867	1	4	1	2	1	2	2	2	2	2	2	2	2	2	2	1	5	2	1	-2	-2	-2	-2	-2	-2	-2	-2	-2	-2	-2	-2	-2	-2	-2	-2	1	2	3	1	-2	-2	-2	-2	-2	2	3	3	4	4
868	2	4	2	1	2	2	2	2	2	2	2	2	2	2	1	1	8	2	-2	1	-2	-2	-2	-2	-2	-2	-2	-2	-2	-2	-2	-2	-2	-2	-2	1	2	3	1	-2	-2	-2	-2	-2	2	2	4	4	6
869	2	5	2	2	2	2	2	2	2	2	1	2	2	2	1	1	5	3	1	-2	-2	-2	-2	-2	-2	-2	-2	-2	-2	-2	-2	-2	-2	-2	-2	6	2	3	1	2	-2	-2	-2	-2	2	2	3	4	4
870	1	5	2	2	2	2	2	2	2	2	1	2	2	2	1	1	5	3	1	-2	-2	-2	-2	2	3	-2	-2	-2	-2	-2	-2	-2	-2	-2	-2	4	2	4	3	1	2	-2	-2	-2	2	2	3	3	4
871	1	5	1	2	2	2	2	2	2	2	2	2	2	2	1	1	5	3	1	-2	-2	-2	2	-2	-2	-2	-2	-2	-2	-2	-2	-2	-2	-2	-2	3	2	2	1	2	-2	-2	-2	-2	2	4	5	4	4
872	1	4	2	2	2	2	2	2	2	1	1	2	2	2	2	1	5	3	-2	-2	-2	-2	1	2	3	-2	-2	-2	-2	-2	-2	-2	-2	-2	-2	6	2	1	1	2	-2	3	-2	-2	2	4	5	5	5
873	2	5	2	2	2	2	2	2	2	1	1	2	2	2	2	1	5	2	-2	-2	-2	-2	-2	1	-2	-2	-2	-2	-2	-2	-2	-2	2	-2	-2	5	2	3	1	2	-2	3	-2	-2	2	4	5	4	5
874	2	3	2	2	2	2	2	2	2	2	2	2	2	1	0	1	8	2	-2	-2	-2	-2	-2	1	-2	-2	-2	-2	-2	-2	-2	-2	-2	-2	2	1	1	3	1	-2	-2	-2	-2	-2	2	4	2	3	2
875	2	3	2	2	2	2	2	2	2	2	2	2	2	1	0	5	1	3	1	-2	-2	-2	-2	-2	3	-2	-2	-2	-2	-2	2	-2	-2	-2	-2	5	3	1	-2	1	-2	-2	-2	-2	1	4	4	4	7
876	2	3	2	2	2	2	2	2	2	2	2	2	2	1	0	5	3	4	2	-2	-2	-2	-2	-2	-2	-2	-2	-2	-2	-2	1	-2	-2	-2	-2	6	2	1	2	-2	1	-2	-2	-2	1	4	7	7	3
877	2	3	2	2	2	2	1	2	2	2	2	2	2	2	1	5	1	2	1	-2	-2	-2	-2	-2	-2	-2	-2	-2	-2	-2	-2	-2	-2	-2	-2	6	2	1	1	-2	-2	-2	-2	-2	2	4	4	6	5
878	2	3	2	2	2	2	2	2	2	2	2	2	2	1	0	1	2	4	1	-2	-2	-2	-2	-2	-2	-2	-2	-2	-2	-2	-2	-2	-2	-2	-2	4	4	2	1	-2	-2	-2	-2	-2	2	5	6	6	5
879	2	3	2	2	1	2	2	2	2	2	2	2	2	2	1	7	2	2	1	2	-2	-2	-2	-2	-2	-2	-2	-2	-2	-2	3	-2	-2	-2	-2	5	2	1	1	-2	2	-2	-2	-2	1	4	4	4	6
880	2	3	2	1	2	2	2	2	2	2	2	2	2	2	1	5	1	4	1	-2	-2	-2	-2	-2	-2	-2	-2	-2	-2	-2	3	-2	-2	2	-2	5	2	1	1	-2	2	-2	-2	3	2	5	6	6	5
881	2	3	1	2	2	2	2	2	2	2	2	2	2	2	1	4	3	3	1	-2	-2	-2	-2	-2	-2	-2	-2	-2	-2	-2	-2	-2	-2	-2	-2	5	2	1	1	-2	2	3	-2	-2	2	4	4	4	4
882	1	3	2	2	2	2	2	2	2	2	2	2	2	1	0	5	2	2	1	-2	-2	-2	-2	-2	-2	-2	-2	-2	-2	2	-2	-2	-2	-2	-2	5	2	1	-2	-2	1	-2	-2	-2	2	4	4	4	4
883	1	3	2	2	2	2	2	2	2	2	2	2	2	1	0	4	2	3	-2	2	-2	-2	-2	-2	-2	-2	-2	-2	-2	-2	1	-2	-2	3	-2	5	2	3	-2	-2	1	-2	-2	-2	2	5	7	7	6
884	1	3	2	2	1	2	2	2	2	2	2	2	2	2	1	5	1	3	2	-2	-2	-2	1	-2	-2	-2	-2	-2	-2	-2	-2	-2	-2	-2	-2	6	3	1	2	-2	-2	-2	1	-2	2	4	1	1	1
885	1	3	2	2	2	2	2	2	2	2	2	2	2	1	0	1	1	4	1	-2	-2	-2	-2	-2	-2	-2	-2	-2	-2	-2	-2	-2	-2	-2	-2	5	3	1	-2	-2	-2	-2	1	-2	2	2	1	1	1
886	2	3	2	1	1	2	2	2	2	2	2	2	2	2	2	1	4	4	1	-2	-2	-2	-2	-2	-2	-2	-2	-2	-2	-2	-2	-2	-2	-2	-2	4	4	1	-2	-2	-2	1	-2	-2	2	3	1	1	1
887	2	3	2	2	2	2	2	2	2	2	2	2	2	1	0	1	8	2	1	-2	-2	-2	-2	-2	-2	-2	-2	-2	-2	-2	-2	-2	-2	-2	-2	4	3	2	1	-2	-2	-2	-2	-2	2	2	5	4	4
888	1	3	2	2	2	2	2	2	2	2	2	2	2	1	0	2	4	3	-2	1	-2	-2	-2	-2	-2	-2	-2	-2	-2	-2	-2	-2	-2	-2	-2	6	1	1	-2	-2	-2	-2	1	-2	2	5	4	5	7
889	1	3	2	1	1	2	2	2	2	2	2	2	2	2	2	5	2	1	-2	-2	-2	-2	-2	-2	-2	-2	-2	-2	-2	-2	-2	-2	-2	-2	-2	-3	-3	4	1	-2	-2	-2	-2	2	2	4	6	6	3
890	1	3	1	2	2	2	2	2	2	2	2	2	2	2	1	5	2	2	1	-2	-2	-2	-2	-2	-2	-2	-2	-2	-2	-2	-2	-2	-2	2	-2	3	1	2	-2	-2	-2	1	-2	-2	2	5	5	6	5
891	1	3	2	2	2	2	2	2	2	2	2	2	2	1	0	1	8	2	-2	-2	-2	-2	-2	-2	-2	-2	-2	-2	-2	-2	-2	-2	-2	-2	1	5	1	2	-2	-2	-2	-2	-2	1	2	4	4	4	5
892	2	3	2	2	2	2	1	2	2	2	2	2	2	2	1	4	1	4	-2	-2	-2	-2	-2	-2	1	-2	-2	-2	-2	-2	-2	-2	-2	-2	-2	6	3	1	-2	1	-2	-2	-2	-2	1	4	1	1	2
893	2	3	2	2	2	2	2	2	2	2	2	2	2	1	0	4	4	2	1	-2	-2	-2	-2	-2	-2	-2	-2	-2	-2	-2	-2	-2	-2	-2	-2	2	2	2	-2	-2	-2	1	-2	-2	2	2	3	2	2
894	2	3	2	2	2	2	2	2	2	2	2	2	2	1	0	4	1	2	1	-2	-2	-2	-2	-2	-2	-2	-2	-2	-2	-2	-2	-2	-2	-2	-2	5	1	1	-2	-2	-2	1	-2	-2	2	4	5	8	6
895	2	3	1	2	2	2	2	2	2	2	2	2	1	2	2	3	10	2	-2	-2	-2	-2	-2	-2	-2	-2	-2	-2	-2	-2	-2	-2	-2	-2	1	6	1	3	-2	-2	-2	-2	-2	1	2	2	3	2	1
896	2	3	1	2	2	2	2	2	2	2	2	2	2	2	1	5	3	2	1	-2	-2	-2	-2	-2	-2	-2	-2	-2	-2	-2	-2	-2	-2	-2	-2	6	1	1	1	-2	-2	-2	-2	-2	2	4	2	1	1
897	1	3	1	2	2	2	2	2	2	2	2	2	2	2	1	2	5	1	-2	-2	-2	-2	-2	-2	-2	-2	-2	-2	-2	-2	-2	-2	-2	-2	-2	-3	-3	2	-2	-2	-2	1	-2	-2	2	6	6	6	6
898	1	3	1	1	2	2	1	2	2	2	2	2	2	2	3	4	1	1	-2	-2	-2	-2	-2	-2	-2	-2	-2	-2	-2	-2	-2	-2	-2	-2	-2	-3	-3	3	-2	-2	-2	-2	-2	1	2	5	6	5	7
899	2	3	2	2	2	2	2	2	2	2	2	2	2	1	0	2	4	1	-2	-2	-2	-2	-2	-2	-2	-2	-2	-2	-2	-2	-2	-2	-2	-2	-2	-3	-3	3	-2	-2	-2	-2	-2	1	2	4	5	5	5
900	2	4	1	2	2	2	2	2	2	2	2	2	2	2	1	2	8	2	1	-2	-2	-2	-2	-2	-2	-2	-2	-2	-2	-2	-2	-2	-2	-2	-2	1	1	2	-2	1	-2	-2	-2	-2	2	4	4	4	5
901	1	3	2	1	2	2	2	2	2	2	2	2	2	2	1	5	1	3	-2	1	-2	-2	-2	-2	-2	-2	-2	-2	-2	-2	-2	-2	-2	-2	-2	6	2	2	1	-2	-2	-2	-2	-2	2	5	7	7	5
902	1	3	2	1	2	2	2	2	2	2	2	2	2	2	1	5	1	3	1	-2	-2	-2	-2	-2	-2	-2	-2	-2	-2	-2	-2	-2	-2	-2	-2	5	3	3	-2	-2	-2	1	-2	-2	2	4	4	4	4
903	1	3	1	2	2	2	2	2	2	2	2	2	2	2	1	4	1	3	1	-2	-2	-2	-2	-2	-2	-2	-2	-2	-2	-2	-2	-2	-2	-2	-2	5	1	2	-2	-2	-2	1	-2	-2	2	2	2	2	3
904	2	3	2	2	2	1	2	2	2	2	2	2	2	2	1	4	10	2	1	-2	-2	-2	-2	-2	-2	-2	-2	-2	-2	-2	-2	-2	-2	-2	-2	4	1	5	1	2	-2	-2	-2	-2	2	3	3	3	1
905	1	4	2	2	2	2	2	2	2	2	2	2	2	1	0	2	10	3	1	2	-2	-2	-2	-2	-2	-2	-2	-2	-2	3	4	-2	-2	-2	-2	6	3	1	1	2	-2	-2	-2	-2	2	9	6	6	4
906	1	4	2	2	2	2	2	2	2	2	2	2	2	1	0	3	10	4	2	1	-2	-2	-2	-2	-2	-2	-2	-2	-2	-2	-2	-2	-2	-2	3	6	4	1	1	-2	-2	-2	-2	-2	2	4	4	5	4
907	1	4	1	2	2	2	2	2	2	2	2	2	2	2	1	1	10	3	-2	1	-2	-2	-2	-2	-2	-2	-2	-2	-2	-2	-2	-2	-2	-2	-2	6	3	1	1	-2	-2	2	-2	-2	2	4	7	7	7
908	1	3	2	2	2	2	1	2	2	2	2	2	2	2	1	2	2	4	-2	1	-2	-2	-2	-2	-2	-2	-2	-2	-2	-2	2	-2	-2	-2	-2	6	2	1	1	-2	-2	-2	-2	-2	2	4	5	7	2
909	2	3	2	2	2	2	2	2	2	2	2	2	2	1	0	1	8	3	-2	1	-2	-2	-2	-2	-2	-2	-2	-2	-2	-2	-2	-2	-2	-2	-2	6	2	1	1	-2	-2	-2	-2	-2	2	5	4	4	3
910	2	3	2	2	2	2	2	2	2	2	2	2	2	1	0	4	10	3	-2	-2	-2	-2	-2	-2	-2	-2	-2	-2	-2	-2	-2	-2	-2	1	-2	6	4	1	2	-2	-2	1	-2	-2	2	4	4	4	5
911	2	3	2	1	2	2	2	1	2	2	2	2	1	2	3	2	10	2	-2	-2	-2	-2	-2	-2	-2	-2	-2	-2	-2	-2	-2	-2	-2	1	-2	5	4	2	-2	-2	-2	1	-2	-2	2	5	8	7	7
912	1	4	1	2	1	2	2	2	2	2	2	2	2	2	2	1	10	4	3	1	-2	-2	-2	-2	-2	-2	-2	-2	-2	-2	2	-2	-2	-2	-2	6	4	1	2	-2	-2	1	-2	-2	2	4	4	4	4
913	1	3	2	1	2	2	2	2	2	2	2	2	2	2	1	2	10	4	2	1	-2	-2	-2	-2	-2	-2	-2	-2	-2	-2	-2	-2	-2	-2	-2	6	3	1	1	-2	-2	-2	-2	-2	1	4	8	9	8
914	1	4	2	2	2	2	2	2	2	2	2	2	2	1	0	3	10	3	2	1	-2	-2	-2	-2	-2	-2	-2	-2	-2	-2	3	-2	-2	-2	-2	6	3	3	1	-2	-2	-2	-2	2	2	4	4	4	5
915	1	3	2	2	2	2	2	2	2	2	2	2	2	1	0	4	6	4	1	2	-2	-2	-2	-2	-2	-2	-2	-2	-2	-2	-2	-2	-2	3	-2	6	4	1	5	2	-2	1	3	4	2	4	4	4	4
916	2	4	2	2	2	2	1	2	2	2	1	2	2	2	2	4	10	3	2	1	-2	-2	-2	-2	-2	-2	-2	-2	-2	-2	-2	-2	-2	-2	-2	6	2	3	1	-2	-2	-2	-2	-2	1	4	6	6	6
917	2	4	1	2	2	2	2	2	2	2	2	2	2	2	1	2	10	4	-2	2	-2	-2	-2	-2	-2	-2	-2	-2	-2	-2	3	-2	-2	1	-2	5	3	1	1	-2	-2	2	-2	-2	2	3	6	6	4
918	2	3	1	1	2	2	2	2	2	2	2	2	2	2	2	3	10	4	1	2	-2	-2	3	4	-2	-2	-2	-2	-2	-2	-2	-2	6	5	7	6	4	1	1	4	-2	3	-2	2	1	2	3	3	3
919	2	3	2	2	2	2	2	2	2	2	2	2	2	1	0	4	10	4	2	1	4	-2	-2	-2	-2	-2	-2	-2	-2	-2	-2	-2	-2	3	-2	6	2	3	1	2	-2	-2	-2	-2	2	4	9	10	10
920	2	5	2	2	1	2	2	2	2	2	2	2	1	2	2	4	10	2	1	-2	-2	-2	-2	-2	-2	-2	-2	-2	-2	-2	-2	-2	-2	-2	-2	5	3	3	-2	-2	-2	1	-2	-2	2	3	3	3	3
921	2	3	2	2	2	2	2	2	2	2	2	2	2	1	0	7	1	2	-2	-2	1	-2	-2	-2	-2	-2	-2	-2	-2	-2	-2	-2	-2	-2	2	6	1	1	-2	-2	-2	-2	1	2	1	4	7	7	8
922	1	3	2	1	1	2	2	2	2	2	2	2	2	2	2	4	4	2	-2	-2	1	-2	-2	-2	-2	-2	-2	-2	-2	-2	-2	-2	-2	-2	-2	3	2	3	-2	-2	-2	-2	1	-2	2	5	5	6	7
923	1	3	2	2	2	2	2	2	2	2	2	2	2	1	0	6	2	3	-2	-2	-2	-2	-2	-2	-2	-2	-2	-2	-2	-2	-2	-2	-2	1	-2	5	2	5	-2	-2	1	-2	-2	-2	2	7	7	7	7
924	2	3	2	2	2	2	2	2	2	2	2	2	2	1	0	5	1	3	-2	-2	-2	-2	-2	-2	-2	-2	-2	-2	-2	-2	-2	1	-2	-2	-2	4	2	4	-2	-2	1	-2	-2	-2	1	5	5	5	5
925	2	3	2	2	2	2	2	2	2	2	2	2	2	1	0	4	4	3	-2	1	-2	-2	-2	-2	-2	-2	-2	-2	-2	-2	-2	-2	-2	-2	-2	5	2	2	1	-2	-2	-2	-2	-2	2	6	6	6	6
926	2	3	2	2	2	2	2	2	2	2	2	2	2	1	0	5	5	2	-2	1	-2	-2	-2	-2	-2	-2	-2	-2	-2	-2	-2	-2	-2	-2	-2	4	2	2	-2	2	-2	1	-2	-2	2	6	6	6	6
927	1	3	2	1	1	2	2	2	2	2	2	2	2	2	2	6	1	2	-2	1	-2	-2	-2	-2	-2	-2	-2	-2	-2	-2	-2	-2	-2	-2	-2	5	3	3	-2	-2	1	-2	-2	-2	2	6	6	6	6
928	2	3	2	2	2	2	2	2	2	2	2	2	2	1	0	6	1	3	-2	1	-2	-2	-2	-2	-2	-2	-2	-2	-2	-2	-2	-2	-2	-2	-2	3	1	3	1	-2	-2	-2	-2	-2	2	4	4	4	4
929	1	3	2	2	2	2	2	2	2	2	2	2	2	1	0	4	2	2	-2	1	-2	-2	-2	-2	-2	-2	-2	-2	-2	-2	-2	-2	-2	-2	-2	6	1	5	1	-2	-2	-2	-2	-2	2	5	5	5	5
930	2	3	2	2	2	2	2	2	2	2	2	2	2	1	0	4	4	3	-2	1	-2	-2	-2	-2	-2	-2	-2	-2	-2	-2	-2	-2	-2	-2	-2	4	3	3	1	-2	-2	-2	-2	-2	2	5	5	6	6
931	1	3	2	2	2	2	2	2	2	2	2	2	2	1	0	5	3	3	-2	1	-2	-2	-2	-2	-2	-2	-2	-2	-2	-2	-2	-2	-2	-2	-2	5	1	1	1	-2	-2	-2	-2	-2	2	4	4	4	4
932	2	3	1	1	2	2	2	2	2	2	2	2	2	2	2	5	3	4	-2	1	-2	-2	-2	-2	-2	-2	-2	-2	-2	-2	-2	-2	-2	-2	-2	5	2	3	1	-2	-2	-2	-2	-2	2	5	5	5	5
933	2	3	2	2	2	2	2	2	2	2	2	2	2	1	0	5	2	2	-2	1	-2	-2	-2	-2	-2	-2	-2	-2	-2	-2	-2	-2	-2	-2	-2	2	1	4	1	-2	-2	-2	-2	-2	2	4	6	6	6
934	2	3	2	2	2	2	2	2	2	2	2	2	2	1	0	5	4	4	-2	1	-2	-2	-2	-2	-2	-2	-2	-2	-2	-2	-2	-2	-2	-2	-2	3	1	4	1	-2	-2	-2	-2	-2	2	6	6	6	6
935	1	3	2	1	1	2	2	2	2	2	2	2	2	2	2	6	1	3	-2	1	-2	-2	-2	-2	-2	-2	-2	-2	-2	-2	-2	-2	-2	-2	-2	5	2	5	1	-2	-2	-2	-2	-2	2	6	6	6	6
936	1	3	2	2	2	2	2	2	2	2	2	2	2	1	0	6	1	3	-2	1	-2	-2	-2	-2	-2	-2	-2	-2	-2	-2	-2	-2	-2	-2	-2	6	3	4	-2	-2	1	-2	-2	-2	2	6	6	6	6
937	1	3	2	2	2	2	2	2	2	2	2	2	2	1	0	6	3	3	-2	1	-2	-2	-2	-2	-2	-2	-2	-2	-2	-2	-2	-2	-2	-2	-2	6	1	3	1	-2	-2	-2	-2	-2	2	5	5	5	5
938	1	3	2	2	1	2	2	2	2	2	2	2	2	2	1	5	8	3	-2	1	-2	-2	-2	-2	-2	-2	-2	-2	-2	-2	-2	-2	-2	-2	-2	6	2	3	1	-2	-2	-2	-2	-2	2	5	5	5	5
939	2	3	2	2	2	2	2	2	2	2	2	2	2	1	0	5	3	3	-2	1	-2	-2	-2	-2	-2	-2	-2	-2	-2	-2	-2	-2	-2	-2	-2	6	2	3	1	-2	-2	-2	-2	-2	2	6	6	6	6
940	2	3	2	2	2	2	2	2	2	2	2	2	2	1	0	5	8	3	-2	1	-2	-2	-2	-2	-2	-2	-2	-2	-2	-2	-2	-2	-2	-2	-2	6	2	2	1	-2	-2	-2	-2	-2	2	5	6	5	5
941	2	4	2	2	2	2	2	2	2	2	2	2	2	1	0	3	10	2	-2	1	-2	-2	-2	-2	-2	-2	-2	-2	-2	-2	-2	-2	-2	-2	-2	1	2	4	1	-2	-2	-2	-2	-2	2	4	4	4	4
942	2	4	2	2	2	2	2	2	2	2	2	2	2	1	0	5	10	2	-2	1	-2	-2	-2	-2	-2	-2	-2	-2	-2	-2	-2	-2	-2	-2	-2	2	1	5	1	-2	-2	-2	-2	-2	2	4	4	4	4
943	1	4	2	1	2	2	2	2	2	2	2	2	2	2	1	4	10	3	-2	1	-2	-2	-2	-2	-2	-2	-2	-2	-2	-2	-2	-2	-2	-2	-2	5	3	2	1	-2	-2	-2	-2	-2	2	4	4	4	4
944	1	4	1	1	2	2	2	2	2	2	2	2	2	2	2	4	10	3	-2	1	-2	-2	-2	-2	-2	-2	-2	-2	-2	-2	-2	-2	-2	-2	-2	3	2	3	1	-2	-2	-2	-2	-2	2	3	3	3	3
945	1	4	2	2	2	2	2	2	2	2	2	2	2	1	0	5	10	3	-2	1	-2	-2	-2	-2	-2	-2	-2	-2	-2	-2	-2	-2	-2	-2	-2	6	4	1	1	-2	-2	-2	-2	-2	2	5	5	5	5
946	1	4	2	2	2	2	2	2	2	2	2	2	2	1	0	4	10	3	-2	1	-2	-2	-2	-2	-2	-2	-2	-2	-2	-2	-2	-2	-2	-2	-2	3	2	3	1	-2	-2	-2	-2	-2	2	5	5	5	5
947	1	4	2	2	2	2	2	2	2	2	2	2	2	1	0	4	10	3	-2	1	-2	-2	-2	-2	-2	-2	-2	-2	-2	-2	-2	-2	-2	-2	-2	5	3	2	1	-2	-2	-2	-2	-2	2	5	5	5	5
948	1	4	2	2	2	2	2	2	2	2	2	2	2	1	0	5	10	4	-2	1	-2	-2	-2	-2	-2	-2	-2	-2	-2	-2	-2	-2	-2	-2	-2	4	2	2	1	-2	-2	-2	-2	-2	2	4	4	5	5
949	1	4	2	2	2	2	2	2	2	2	2	2	2	1	0	5	10	2	-2	1	-2	-2	-2	-2	-2	-2	-2	-2	-2	-2	-2	-2	-2	-2	-2	2	1	5	1	-2	-2	-2	-2	-2	2	5	6	5	6
950	1	4	2	1	1	2	2	2	2	2	2	2	2	2	2	4	10	2	-2	1	-2	-2	-2	-2	-2	-2	-2	-2	-2	-2	-2	-2	-2	-2	-2	2	1	4	1	-2	-2	-2	-2	-2	2	5	5	5	5
951	1	3	2	2	2	2	2	2	2	2	2	2	2	1	0	3	8	2	-2	1	-2	-2	-2	-2	-2	-2	-2	3	-2	-2	2	-2	-2	-2	-2	1	1	5	1	-2	-2	-2	-2	-2	2	6	6	6	6
952	1	3	2	2	2	2	2	2	2	2	2	2	2	1	0	4	3	2	-2	1	2	3	-2	-2	-2	-2	-2	-2	-2	-2	-2	-2	-2	-2	-2	1	2	4	1	-2	-2	-2	-2	-2	2	5	6	6	6
953	1	3	2	2	2	2	2	2	2	2	2	2	2	1	0	4	1	2	-2	1	-2	-2	-2	-2	-2	-2	-2	2	-2	3	-2	-2	-2	-2	-2	1	1	5	1	-2	-2	-2	-2	-2	2	6	6	6	6
954	1	3	2	2	2	2	2	2	2	2	2	2	2	1	0	5	3	2	-2	-2	-2	-2	-2	-2	-2	-2	-2	-2	1	-2	2	-2	-2	-2	-2	4	2	3	-2	-2	-2	-2	1	-2	2	5	5	5	5
955	1	3	2	2	2	2	2	2	2	2	2	2	2	1	0	4	6	2	-2	1	-2	2	3	-2	-2	-2	-2	-2	-2	-2	-2	-2	-2	-2	-2	1	3	2	-2	-2	1	-2	-2	-2	2	5	5	5	7
956	2	3	2	2	2	2	2	2	2	2	2	2	2	1	0	4	4	2	-2	1	-2	-2	-2	-2	-2	-2	-2	-2	-2	2	-2	-2	-2	-2	-2	2	1	5	-2	-2	-2	-2	1	-2	2	5	4	4	4
957	1	3	2	2	2	2	2	2	2	2	2	2	2	1	0	5	4	2	-2	1	-2	-2	-2	-2	-2	-2	-2	-2	-2	-2	-2	-2	-2	-2	-2	1	2	5	1	-2	-2	-2	-2	-2	2	7	7	7	7
958	1	3	2	2	2	2	2	2	2	2	2	2	2	1	0	5	6	2	-2	1	-2	-2	-2	-2	-2	-2	-2	-2	-2	-2	-2	-2	-2	-2	-2	1	2	4	1	-2	-2	-2	-2	-2	2	6	6	6	6
959	1	3	2	2	2	2	2	2	2	2	2	2	2	1	0	5	8	2	-2	1	-2	-2	-2	-2	-2	-2	-2	-2	-2	-2	2	-2	-2	-2	-2	1	3	3	-2	-2	1	-2	-2	-2	1	5	5	5	5
960	1	3	2	2	2	2	2	2	2	2	2	2	2	1	0	4	1	2	-2	1	-2	-2	-2	-2	-2	-2	-2	-2	2	-2	-2	-2	-2	-2	-2	1	2	3	-2	2	-2	-2	1	-2	2	6	6	6	6
961	1	3	2	2	2	2	2	2	2	2	2	2	2	1	0	5	8	1	-2	-2	-2	-2	-2	-2	-2	-2	-2	-2	-2	-2	-2	-2	-2	-2	-2	-3	-3	1	-2	-2	-2	1	-2	-2	2	6	8	9	7
962	1	3	2	2	2	2	2	2	2	2	2	2	2	1	0	6	4	4	-2	1	2	-2	-2	-2	-2	-2	-2	-2	-2	-2	-2	-2	-2	-2	-2	6	2	1	-2	-2	-2	1	-2	-2	2	4	3	2	3
963	1	3	2	2	2	2	2	2	2	2	2	2	2	1	0	5	3	3	-2	1	2	-2	-2	-2	-2	-2	-2	-2	-2	-2	-2	-2	-2	3	-2	6	1	4	2	-2	-2	1	-2	-2	2	5	9	9	8
964	2	3	2	2	2	2	2	2	2	2	2	2	2	1	0	5	8	3	3	-2	-2	-2	-2	-2	-2	-2	-2	-2	-2	-2	2	1	-2	-2	-2	5	2	2	-2	-2	1	-2	-2	-2	1	5	8	8	8
965	1	3	2	2	2	2	2	2	2	2	2	2	1	2	1	5	2	3	-2	1	-2	-2	-2	-2	-2	-2	-2	-2	-2	-2	2	-2	-2	3	-2	6	3	2	2	-2	1	-2	-2	-2	1	10	10	10	10
966	2	3	2	2	2	2	2	2	2	2	2	2	2	1	0	5	4	4	-2	-2	-2	-2	-2	-2	-2	-2	-2	-2	-2	-2	1	-2	-2	-2	2	6	2	1	-2	-2	1	-2	-2	-2	1	4	6	7	7
967	1	3	2	2	2	2	2	2	2	2	2	2	2	1	0	6	4	3	-2	1	-2	-2	-2	-2	-2	-2	-2	-2	-2	-2	2	-2	-2	-2	-2	6	3	4	1	-2	-2	2	-2	-2	2	4	7	7	7
968	1	3	2	2	2	2	2	2	2	2	2	2	2	1	0	4	4	4	-2	1	-2	-2	-2	-2	-2	-2	-2	-2	-2	-2	-2	-2	-2	-2	-2	6	3	1	-2	-2	-2	1	-2	-2	2	4	8	6	6
969	1	3	2	2	2	2	2	2	2	2	2	2	2	1	0	4	8	4	-2	1	-2	-2	-2	-2	-2	-2	-2	-2	-2	-2	-2	-2	-2	-2	-2	6	4	2	-2	-2	-2	2	1	-2	2	4	7	6	7
970	1	3	2	2	2	2	2	2	2	2	2	2	2	1	0	5	4	3	-2	-2	-2	-2	-2	-2	-2	-2	-2	-2	-2	-2	1	-2	-2	-2	-2	5	2	1	-2	-2	1	-2	-2	-2	1	4	7	7	7
971	1	3	2	2	2	2	2	2	2	2	2	2	2	1	0	5	4	4	-2	1	2	-2	-2	-2	-2	-2	-2	-2	3	-2	4	5	-2	-2	-2	6	2	5	-2	1	2	3	-2	-2	1	4	8	7	7
972	2	3	2	2	2	2	2	2	2	2	2	2	2	1	0	3	4	4	1	-2	-2	-2	2	3	-2	-2	-2	-2	-2	-2	-2	-2	4	-2	5	5	2	1	2	1	-2	-2	-2	-2	1	3	1	1	1
973	2	3	2	2	2	2	2	2	2	2	2	2	2	1	0	5	2	3	-2	1	2	-2	-2	-2	-2	-2	-2	-2	-2	-2	4	-2	-2	3	-2	6	3	1	2	-2	1	3	4	-2	1	7	6	8	7
974	1	3	2	2	2	2	2	2	2	2	2	2	2	1	0	5	8	2	1	-2	-2	-2	-2	-2	-2	-2	-2	-2	-2	-2	-2	-2	-2	-2	2	5	2	1	-2	2	-2	-2	-2	1	2	4	4	3	6
975	1	3	2	2	2	2	2	2	2	2	2	2	2	1	0	6	2	4	-2	1	-2	-2	-2	-2	-2	-2	-2	-2	2	-2	-2	-2	-2	3	-2	6	2	1	2	-2	-2	1	-2	-2	2	5	7	7	8
976	1	3	2	2	2	2	2	2	2	2	2	2	2	1	0	6	4	3	-2	1	-2	-2	-2	-2	-2	-2	-2	-2	-2	-2	-2	-2	-2	2	-2	6	3	3	2	-2	-2	1	-2	-2	1	5	8	8	9
977	1	3	2	2	2	2	2	2	2	2	2	2	2	1	0	5	2	3	-2	1	-2	-2	-2	-2	3	-2	-2	-2	-2	-2	2	-2	-2	-2	-2	6	2	1	1	2	-2	-2	-2	3	2	6	7	7	9
978	2	3	2	2	2	2	2	2	2	2	2	2	2	1	0	1	10	3	1	2	3	-2	-2	4	-2	-2	-2	-2	-2	-2	-2	-2	-2	5	-2	5	2	1	1	2	3	-2	4	-2	2	5	5	5	5
979	2	3	2	2	2	2	2	2	2	2	2	2	2	1	0	2	10	4	1	2	3	-2	-2	4	-2	-2	-2	-2	-2	-2	-2	6	-2	5	-2	5	2	1	1	2	3	-2	4	-2	2	5	5	5	5
980	1	3	1	2	2	2	2	2	2	2	2	2	2	2	1	1	4	2	1	-2	-2	-2	-2	-2	-2	-2	-2	-2	-2	-2	-2	-2	-2	-2	2	5	4	1	-2	1	-2	2	-2	-2	2	3	2	2	4
981	2	3	1	1	2	2	2	2	2	2	2	2	2	2	2	5	1	2	-2	-2	-2	-2	-2	-2	1	-2	-2	-2	-2	-2	-2	-2	-2	-2	-2	6	2	1	1	-2	-2	-2	2	-2	2	3	3	3	6
982	2	3	2	2	2	2	2	2	2	2	2	2	2	1	0	5	1	3	-2	-2	-2	-2	-2	-2	-2	-2	-2	-2	-2	-2	-2	1	-2	-2	-2	6	2	1	-2	-2	1	-2	-2	-2	1	3	6	7	6
983	1	3	2	2	2	2	2	2	2	2	2	2	2	1	0	5	1	1	-2	-2	-2	-2	-2	-2	-2	-2	-2	-2	-2	-2	-2	-2	-2	-2	-2	-3	-3	1	-2	-2	-2	-2	-2	1	2	3	3	3	3
984	2	3	2	2	2	2	2	2	2	2	2	2	1	2	1	3	1	3	-2	-2	-2	-2	-2	-2	-2	-2	-2	-2	-2	-2	-2	-2	1	-2	-2	4	2	3	-2	1	-2	-2	-2	-2	2	4	1	1	1
985	1	3	2	2	2	2	2	2	2	2	2	2	1	2	1	3	1	2	2	-2	-2	-2	-2	-2	-2	-2	-2	-2	-2	-2	-2	-2	-2	-2	1	5	2	2	-2	1	-2	-2	-2	-2	2	1	1	1	1
986	2	3	2	2	2	2	2	2	2	2	2	2	2	1	0	5	10	3	1	-2	-2	-2	-2	-2	-2	-2	-2	-2	-2	-2	-2	-2	-2	-2	-2	5	2	4	-2	-2	-2	1	-2	-2	2	4	1	1	1
987	1	3	2	2	2	2	2	2	2	2	2	2	1	2	1	3	3	1	-2	-2	-2	-2	-2	-2	-2	-2	-2	-2	-2	-2	-2	-2	-2	-2	-2	-3	-3	1	-2	1	-2	-2	-2	-2	2	4	3	4	4
988	2	3	2	2	2	2	2	2	2	2	2	2	2	1	0	1	1	2	1	-2	-2	-2	-2	-2	-2	-2	-2	-2	-2	-2	-2	-2	-2	-2	-2	6	1	4	-2	-2	-2	1	-2	-2	2	4	2	6	4
989	2	3	2	2	2	2	2	2	2	2	2	2	2	1	0	2	10	3	-2	-2	-2	-2	-2	2	1	-2	-2	-2	-2	-2	-2	-2	3	-2	-2	5	3	5	1	2	-2	-2	-2	-2	2	3	6	4	4
990	1	3	2	2	2	2	2	2	2	2	2	2	2	1	0	5	1	2	1	-2	-2	-2	-2	-2	-2	-2	-2	-2	-2	2	-2	-2	-2	-2	-2	5	1	1	-2	-2	-2	1	2	-2	2	4	4	9	4
991	2	3	2	2	2	2	2	2	2	2	2	2	2	1	0	4	3	1	-2	-2	-2	-2	-2	-2	-2	-2	-2	-2	-2	-2	-2	-2	-2	-2	-2	-3	-3	1	-2	-2	-2	-2	-2	1	2	4	3	3	4
992	2	3	2	2	2	2	2	2	2	2	2	2	2	1	0	3	2	1	-2	-2	-2	-2	-2	-2	-2	-2	-2	-2	-2	-2	-2	-2	-2	-2	-2	-3	-3	2	1	-2	-2	-2	-2	-2	2	3	4	3	4
993	2	3	2	2	2	2	2	2	2	2	2	2	2	1	0	3	2	2	1	-2	-2	-2	-2	-2	-2	-2	-2	-2	-2	-2	-2	-2	-2	-2	-2	1	1	3	-2	-2	-2	-2	-2	1	2	2	1	1	2
994	1	3	2	2	2	2	2	2	2	2	2	2	2	1	0	3	4	1	-2	-2	-2	-2	-2	-2	-2	-2	-2	-2	-2	-2	-2	-2	-2	-2	-2	-3	-3	1	-2	-2	-2	-2	-2	1	2	1	1	1	1
995	2	3	2	2	2	2	2	2	2	2	2	2	2	1	0	6	1	4	2	-2	3	-2	-2	-2	-2	-2	-2	-2	-2	1	-2	-2	-2	4	-2	6	2	1	1	-2	-2	-2	-2	-2	2	3	2	2	2
996	2	3	2	2	2	1	2	2	2	2	2	2	2	2	1	5	10	4	2	-2	-2	-2	-2	1	-2	-2	-2	-2	-2	3	-2	-2	-2	-2	-2	5	3	2	1	-2	-2	-2	-2	-2	2	4	8	10	10
997	2	3	2	2	2	2	2	2	2	2	2	2	2	1	0	3	3	3	1	-2	-2	-2	-2	-2	-2	-2	-2	-2	-2	-2	-2	-2	-2	-2	-2	1	2	1	-2	-2	-2	1	-2	-2	2	2	1	1	1
998	2	3	2	2	2	2	2	2	2	2	2	2	2	1	0	2	4	1	-2	-2	-2	-2	-2	-2	-2	-2	-2	-2	-2	-2	-2	-2	-2	-2	-2	-3	-3	3	1	-2	-2	-2	-2	-2	2	4	11	11	11
999	2	3	2	2	2	2	2	2	2	2	2	2	2	1	0	5	1	4	1	-2	-2	-2	-2	-2	-2	-2	-2	-2	-2	-2	-2	-2	-2	2	-2	1	3	1	2	1	-2	-2	-2	-2	2	1	1	1	1
1000	1	4	2	2	2	2	2	2	2	2	2	2	2	1	0	5	10	4	1	-2	-2	5	4	-2	-2	-2	6	2	-2	-2	-2	-2	-2	3	-2	6	4	1	1	2	-2	3	4	5	2	4	9	9	8
1001	1	3	2	2	2	2	2	2	2	2	2	2	2	1	0	5	2	2	1	-2	-2	-2	-2	-2	-2	-2	-2	-2	-2	-2	-2	-2	-2	-2	-2	5	1	1	-2	-2	-2	1	-2	-2	2	4	5	5	4
1002	2	3	2	2	2	2	2	2	2	2	2	2	2	1	0	5	1	2	-2	1	-2	-2	-2	-2	-2	-2	-2	-2	-2	-2	-2	-2	-2	-2	-2	2	2	1	-2	1	-2	-2	-2	-2	2	6	2	3	9
1003	2	3	2	2	2	2	2	2	2	2	2	2	2	1	0	2	5	4	-2	-2	-2	-2	-2	1	-2	-2	-2	-2	-2	-2	-2	-2	-2	-2	-2	6	3	3	1	-2	-2	-2	2	-2	2	3	1	1	1
1004	2	3	2	2	2	2	2	2	2	2	1	2	1	2	2	5	1	3	1	-2	-2	-2	-2	-2	-2	-2	-2	-2	-2	-2	-2	-2	-2	-2	-2	6	1	2	1	-2	-2	-2	-2	-2	2	4	7	6	7
1005	2	3	2	2	2	2	2	2	2	2	2	2	2	1	0	4	1	4	1	-2	-2	-2	-2	-2	-2	-2	-2	-2	-2	-2	-2	-2	-2	-2	-2	5	1	2	-2	-2	-2	-2	-2	1	2	3	6	6	4
1006	2	3	2	2	2	2	2	2	2	2	2	2	2	1	0	4	10	4	1	-2	-2	-2	-2	-2	-2	-2	-2	-2	-2	-2	-2	-2	-2	-2	-2	6	3	1	-2	-2	-2	-2	-2	1	2	4	1	4	4
1007	2	3	1	1	1	2	2	2	2	2	2	2	2	2	3	5	2	4	1	-2	-2	-2	-2	2	-2	-2	-2	-2	-2	-2	-2	-2	-2	-2	-2	5	2	4	1	-2	-2	2	-2	-2	2	4	8	8	8
1008	1	3	2	1	2	2	2	2	2	2	2	2	1	2	2	5	2	2	2	-2	-2	1	-2	-2	-2	-2	-2	-2	-2	-2	-2	-2	-2	-2	-2	5	3	2	-2	-2	1	-2	-2	-2	1	6	7	8	7
1009	2	3	1	2	2	2	2	2	2	2	2	2	2	2	1	5	1	3	1	-2	-2	-2	-2	-2	-2	-2	-2	-2	-2	-2	-2	-2	-2	2	-2	6	3	1	1	2	-2	-2	-2	-2	2	1	1	1	1
1010	2	3	2	2	2	2	2	2	2	2	2	2	2	1	0	5	1	1	-2	-2	-2	-2	-2	-2	-2	-2	-2	-2	-2	-2	-2	-2	-2	-2	-2	-3	-3	5	-2	-2	1	-2	-2	-2	1	6	11	11	11
1011	2	3	2	2	2	2	2	2	2	2	1	2	1	2	2	4	5	4	-2	-2	-2	-2	-2	-2	1	-2	-2	-2	-2	2	-2	-2	-2	3	-2	5	3	1	1	-2	-2	2	-2	-2	1	4	4	5	4
1012	2	3	2	1	2	2	2	2	2	2	2	2	2	2	1	4	1	1	-2	-2	-2	-2	-2	-2	-2	-2	-2	-2	-2	-2	-2	-2	-2	-2	-2	-3	-3	2	-2	1	-2	-2	-2	-2	2	5	9	9	7
1013	2	3	2	2	1	2	2	2	2	2	2	2	2	2	1	4	10	3	-2	-2	-2	-2	-2	-2	-2	-2	-2	-2	-2	-2	1	-2	-2	-2	-2	5	2	1	-2	-2	1	-2	-2	-2	2	3	7	7	7
1014	2	3	2	2	2	2	2	2	2	2	2	2	2	1	0	5	2	1	-2	-2	-2	-2	-2	-2	-2	-2	-2	-2	-2	-2	-2	-2	-2	-2	-2	-3	-3	1	-2	-2	-2	-2	-2	1	2	4	6	5	6
1015	1	3	1	2	2	2	2	2	2	2	2	2	2	2	1	1	8	4	1	2	-2	-2	-2	-2	3	-2	-2	-2	-2	-2	-2	-2	-2	-2	-2	6	3	2	-2	-2	-2	1	-2	-2	2	3	3	3	3
1016	2	3	2	2	2	2	2	2	2	2	2	2	2	1	0	5	3	3	-2	1	-2	-2	-2	-2	-2	-2	-2	-2	-2	-2	-2	-2	2	-2	-2	6	2	1	1	-2	2	-2	-2	-2	2	3	3	3	4
1017	1	3	2	2	2	2	2	2	2	2	2	2	2	1	0	5	3	3	-2	1	-2	-2	-2	-2	-2	-2	-2	-2	-2	-2	2	-2	-2	-2	-2	6	3	1	1	-2	2	-2	-2	-2	2	7	8	7	8
1018	2	3	2	2	2	2	2	2	2	2	1	2	2	2	1	1	10	1	-2	-2	-2	-2	-2	-2	-2	-2	-2	-2	-2	-2	-2	-2	-2	-2	-2	-3	-3	1	-2	-2	-2	-2	-2	1	2	4	11	11	2
1019	1	3	2	1	2	2	2	2	2	2	2	2	2	2	1	5	1	2	1	-2	-2	-2	-2	-2	-2	-2	-2	-2	-2	-2	-2	-2	-2	-2	-2	5	2	1	-2	-2	-2	1	-2	-2	2	4	1	2	2
1020	2	3	2	1	2	2	2	2	2	2	2	2	2	2	1	5	1	3	-2	-2	-2	-2	-2	1	-2	-2	-2	-2	-2	-2	-2	-2	-2	-2	-2	5	2	1	1	-2	-2	-2	-2	-2	2	3	4	4	4
1021	2	3	2	2	2	2	2	1	2	1	1	2	1	2	4	5	1	3	-2	-2	-2	-2	-2	-2	-2	-2	-2	-2	-2	-2	-2	-2	1	-2	-2	6	2	1	-2	-2	-2	-2	-2	1	2	4	6	6	2
1022	2	3	2	2	2	2	2	2	2	2	2	2	1	2	1	4	10	4	-2	-2	-2	-2	-2	-2	-2	-2	-2	-2	-2	-2	-2	-2	1	-2	-2	5	2	1	1	-2	-2	-2	-2	-2	1	3	3	5	4
1023	2	3	2	2	2	2	2	2	2	2	2	2	2	1	0	1	10	4	1	-2	-2	-2	-2	-2	-2	-2	-2	-2	-2	-2	-2	-2	-2	-2	-2	6	2	1	-2	-2	-2	-2	-2	1	2	4	6	8	5
1024	2	3	2	2	2	2	2	2	2	2	2	2	2	1	0	4	1	3	-2	-2	-2	-2	-2	-2	1	-2	-2	-2	-2	-2	-2	-2	-2	-2	-2	6	2	2	-2	-2	-2	-2	-2	1	2	3	4	3	3
1025	2	3	2	2	2	2	2	2	2	2	1	2	2	2	1	5	1	1	-2	-2	-2	-2	-2	-2	-2	-2	-2	-2	-2	-2	-2	-2	-2	-2	-2	-3	-3	3	-2	-2	-2	-2	-2	1	2	5	6	6	6
1026	1	3	2	2	2	2	2	2	2	2	2	2	2	1	0	5	1	2	1	-2	-2	-2	-2	-2	-2	-2	-2	-2	-2	-2	-2	-2	-2	-2	-2	6	1	1	1	-2	-2	-2	-2	-2	2	4	1	1	1
1027	1	3	2	2	2	2	2	2	2	2	2	2	2	1	0	5	2	2	1	-2	-2	-2	-2	-2	-2	-2	-2	-2	-2	-2	-2	-2	-2	-2	-2	5	1	1	2	1	-2	3	-2	-2	2	2	4	4	4
1028	1	3	2	2	2	2	2	2	2	2	2	2	2	1	0	4	8	2	1	-2	-2	-2	-2	-2	-2	-2	-2	-2	-2	-2	-2	-2	-2	-2	-2	2	1	1	1	-2	-2	-2	-2	-2	2	3	1	2	2
1029	2	3	2	2	2	2	2	2	2	2	2	2	2	1	0	4	2	4	1	-2	-2	-2	-2	-2	-2	-2	-2	-2	-2	-2	-2	-2	-2	-2	-2	5	2	1	1	-2	-2	-2	-2	-2	2	3	1	1	2
1030	2	3	2	2	2	2	2	2	2	2	2	2	2	1	0	5	2	3	1	-2	-2	-2	-2	-2	-2	-2	-2	-2	-2	-2	-2	-2	-2	-2	-2	4	2	1	-2	1	-2	-2	-2	-2	2	2	1	1	2
1031	1	3	2	2	2	2	2	2	2	1	2	2	2	2	1	2	5	4	1	-2	-2	-2	-2	-2	-2	-2	-2	-2	-2	-2	-2	-2	-2	-2	-2	5	2	3	-2	-2	-2	1	-2	-2	2	4	1	1	1
1032	2	3	2	2	2	2	2	2	2	2	2	2	2	1	0	4	1	3	1	-2	-2	-2	-2	-2	-2	-2	-2	-2	-2	-2	-2	-2	-2	-2	-2	6	3	1	-2	-2	-2	1	-2	-2	2	4	7	7	7
1033	2	3	2	2	2	2	2	2	2	2	2	2	2	1	0	5	3	2	1	-2	-2	-2	-2	-2	-2	-2	-2	-2	-2	-2	-2	-2	-2	-2	-2	1	2	3	2	-2	-2	1	-2	-2	2	5	6	7	7
1034	1	3	2	2	2	2	2	2	2	2	1	2	2	2	1	4	4	2	1	-2	-2	-2	-2	-2	-2	-2	-2	-2	-2	-2	-2	-2	-2	-2	-2	5	2	1	-2	1	-2	-2	-2	-2	2	3	7	9	7
1035	1	3	2	2	2	2	2	2	2	1	2	2	2	2	1	2	5	4	1	-2	-2	-2	-2	-2	-2	-2	-2	-2	-2	-2	-2	-2	-2	-2	-2	5	2	3	-2	-2	-2	1	-2	-2	2	1	1	1	1
1036	1	4	1	2	2	2	2	2	2	2	2	2	2	2	1	5	1	3	2	1	-2	-2	-2	-2	-2	-2	-2	-2	-2	-2	-2	-2	-2	3	-2	5	2	1	-2	-2	1	-2	2	-2	2	4	7	7	7
1037	2	3	2	2	2	2	2	2	2	2	2	2	2	1	0	2	10	4	-2	-2	-2	-2	-2	-2	1	-2	-2	-2	-2	-2	-2	-2	-2	-2	-2	6	4	1	1	-2	-2	-2	-2	-2	1	3	1	1	1
1038	1	3	2	2	2	2	2	2	2	2	2	2	2	1	0	4	1	1	-2	-2	-2	-2	-2	-2	-2	-2	-2	-2	-2	-2	-2	-2	-2	-2	-2	-3	-3	1	-2	-2	-2	-2	-2	1	2	4	3	4	3
1039	2	3	2	2	2	2	2	2	2	2	2	2	2	1	0	5	3	3	1	-2	-2	-2	-2	-2	-2	-2	-2	-2	-2	-2	-2	-2	-2	-2	-2	6	2	1	1	-2	-2	-2	-2	-2	2	4	3	3	4
1040	2	3	2	2	2	2	2	2	2	2	2	2	2	1	0	5	1	4	1	-2	-2	-2	-2	-2	2	-2	-2	-2	-2	-2	-2	-2	-2	-2	-2	6	2	1	1	-2	-2	-2	-2	-2	2	3	1	1	1
1041	1	3	2	2	2	2	2	2	2	2	2	2	2	1	0	4	10	4	1	-2	-2	-2	-2	-2	-2	-2	-2	-2	-2	-2	-2	-2	-2	-2	-2	5	4	1	-2	-2	-2	1	-2	-2	2	2	1	1	1
1042	2	3	2	2	2	2	2	2	2	2	1	2	2	2	1	5	8	4	-2	-2	-2	-2	-2	-2	-2	-2	-2	-2	-2	-2	-2	-2	1	-2	-2	3	4	1	-2	-2	-2	-2	-2	1	1	2	4	4	6
1043	2	3	2	2	2	2	2	2	2	2	2	2	2	1	0	4	1	1	-2	-2	-2	-2	-2	-2	-2	-2	-2	-2	-2	-2	-2	-2	-2	-2	-2	-3	-3	1	-2	-2	-2	-2	-2	1	2	3	4	4	4
1044	2	3	2	2	2	2	2	2	2	2	2	2	2	1	0	2	10	3	1	-2	-2	-2	-2	2	-2	-2	-2	-2	-2	-2	-2	-2	-2	-2	-2	6	3	5	1	-2	-2	-2	-2	-2	2	3	5	3	6
1045	2	3	2	2	2	2	2	2	2	2	1	2	2	2	1	5	4	3	1	-2	-2	-2	-2	-2	-2	-2	-2	-2	-2	-2	-2	-2	-2	-2	-2	6	2	3	-2	-2	-2	-2	-2	1	2	4	6	8	7
1046	2	3	2	2	2	2	2	2	2	2	1	2	1	2	2	2	4	4	-2	-2	-2	-2	-2	-2	1	-2	-2	-2	-2	-2	-2	-2	-2	-2	-2	5	2	1	-2	-2	-2	-2	1	-2	2	4	5	5	5
1047	1	3	2	2	1	2	2	2	1	2	2	2	2	2	2	4	10	4	1	-2	-2	-2	-2	-2	-2	-2	-2	-2	-2	-2	-2	-2	-2	-2	-2	6	3	1	-2	-2	-2	1	-2	-2	2	3	3	3	3
1048	1	3	2	2	2	2	2	2	2	2	2	2	2	1	0	1	1	2	1	-2	-2	-2	-2	-2	-2	-2	-2	-2	-2	-2	-2	-2	-2	-2	-2	2	2	2	-2	-2	-2	1	-2	-2	2	2	4	4	4
1049	2	3	2	2	2	2	2	2	2	2	2	2	2	1	0	5	2	3	1	-2	-2	-2	-2	-2	-2	-2	-2	-2	-2	-2	-2	-2	-2	-2	-2	5	2	1	-2	-2	-2	1	-2	-2	2	3	4	4	4
1050	2	3	2	1	2	2	2	2	2	2	2	2	2	2	1	5	10	4	1	-2	-2	-2	-2	-2	2	-2	-2	-2	-2	-2	-2	-2	-2	-2	-2	5	2	1	1	-2	-2	-2	-2	-2	1	4	5	3	3
1051	1	3	2	2	2	2	2	2	2	2	2	2	2	1	0	6	2	2	1	-2	2	-2	-2	-2	-2	-2	-2	-2	-2	-2	-2	-2	-2	-2	-2	5	2	3	1	-2	-2	-2	-2	2	2	3	3	3	4
1052	2	3	2	2	2	2	2	2	2	2	2	2	2	1	0	3	8	2	1	-2	-2	-2	-2	-2	-2	-2	-2	-2	-2	-2	-2	-2	-2	-2	-2	1	2	2	1	2	-2	-2	-2	-2	2	4	4	4	4
1053	2	3	2	2	2	2	2	2	2	2	2	2	2	1	0	5	2	4	1	-2	-2	-2	-2	-2	-2	-2	-2	-2	-2	-2	-2	-2	-2	-2	-2	5	1	3	-2	1	-2	-2	-2	-2	2	3	1	1	1
1054	2	3	2	2	2	2	2	2	2	2	2	2	2	1	0	5	3	2	1	-2	-2	-2	-2	-2	-2	-2	-2	-2	-2	-2	-2	-2	-2	-2	-2	6	2	2	1	-2	-2	-2	-2	-2	2	3	1	1	3
1055	1	3	2	2	2	2	2	2	2	2	2	2	2	1	0	5	8	4	1	-2	-2	-2	-2	-2	-2	-2	-2	-2	-2	-2	-2	-2	-2	-2	-2	5	2	4	-2	-2	-2	1	-2	-2	2	4	4	3	3
1056	1	4	1	2	2	2	2	2	2	2	2	2	2	2	1	5	1	4	-2	-2	-2	-2	-2	-2	-2	-2	-2	-2	-2	-2	-2	-2	-2	-2	1	6	4	1	-2	-2	-2	-2	-2	1	2	3	1	1	1
1057	1	3	2	2	2	2	2	2	2	2	2	2	2	1	0	5	2	3	1	-2	-2	-2	-2	-2	-2	-2	-2	-2	-2	-2	-2	2	-2	-2	-2	5	1	1	-2	-2	1	-2	-2	2	1	3	5	4	4
1058	1	3	1	2	2	2	2	2	2	2	2	2	2	2	1	4	10	2	1	-2	-2	-2	-2	-2	-2	-2	-2	-2	-2	-2	-2	-2	-2	-2	-2	5	2	1	1	-2	-2	-2	-2	-2	2	4	4	4	4
1059	2	3	2	2	2	2	2	2	2	2	2	2	2	1	0	5	2	3	1	2	-2	-2	-2	-2	-2	-2	-2	-2	-2	-2	-2	-2	-2	-2	-2	5	2	3	1	-2	-2	-2	-2	-2	2	3	2	2	2
1060	2	3	2	2	2	2	2	2	2	2	2	2	2	1	0	4	2	4	-2	-2	-2	-2	-2	-2	1	-2	-2	-2	-2	-2	-2	-2	-2	-2	-2	6	3	1	-2	-2	-2	-2	1	-2	1	1	1	1	1
1061	2	3	2	2	2	2	2	2	2	2	2	2	2	1	0	5	2	3	1	-2	3	-2	-2	2	-2	-2	-2	-2	-2	-2	-2	-2	-2	-2	-2	4	3	5	1	-2	2	-2	-2	-2	2	4	6	6	7
1062	1	3	2	2	2	2	1	2	2	2	1	2	2	2	2	4	1	1	-2	-2	-2	-2	-2	-2	-2	-2	-2	-2	-2	-2	-2	-2	-2	-2	-2	-3	-3	1	-2	-2	-2	-2	-2	1	2	5	6	6	6
1063	2	3	1	2	2	2	2	2	2	2	2	2	2	2	1	2	3	3	-2	-2	-2	-2	-2	-2	-2	-2	-2	-2	-2	-2	-2	-2	1	-2	-2	5	1	2	-2	-2	-2	-2	-2	1	2	3	1	1	1
1064	2	3	2	2	2	2	2	2	2	2	2	2	2	1	0	5	3	2	-2	-2	-2	-2	-2	-2	-2	-2	-2	-2	-2	-2	-2	-2	1	-2	-2	6	3	2	-2	-2	-2	-2	1	-2	1	2	1	1	1
1065	1	3	1	2	1	2	2	2	2	1	2	2	2	2	3	5	1	3	1	-2	-2	-2	-2	-2	-2	-2	-2	-2	-2	-2	-2	-2	-2	2	-2	6	3	1	-2	-2	-2	1	-2	-2	2	4	6	6	6
1066	2	3	2	2	2	2	2	2	2	2	2	2	2	1	0	4	4	4	1	-2	2	-2	-2	3	-2	-2	-2	-2	-2	-2	-2	-2	-2	-2	-2	6	3	1	1	4	2	3	-2	-2	2	4	6	6	6
1067	1	3	1	2	1	2	2	2	2	1	2	2	2	2	3	5	1	3	1	-2	-2	-2	-2	-2	-2	-2	-2	-2	-2	-2	-2	-2	-2	2	-2	6	3	1	-2	-2	-2	1	-2	-2	2	4	6	6	6
1068	1	3	2	2	2	2	2	2	2	2	2	2	2	1	0	5	1	1	-2	-2	-2	-2	-2	-2	-2	-2	-2	-2	-2	-2	-2	-2	-2	-2	-2	-3	-3	1	-2	-2	-2	-2	-2	1	2	3	6	7	8
1069	2	3	2	2	2	2	2	2	2	2	2	2	1	2	1	5	10	3	1	-2	-2	-2	-2	-2	-2	-2	-2	-2	-2	-2	-2	-2	-2	-2	-2	1	2	2	-2	1	-2	-2	-2	-2	2	2	4	4	4
1070	1	3	2	2	2	2	2	2	2	2	2	2	2	1	0	5	3	2	-2	-2	-2	1	-2	-2	-2	-2	-2	-2	-2	2	-2	-2	-2	-2	-2	6	3	3	1	-2	-2	-2	2	-2	2	3	4	4	4
1071	2	3	2	2	2	2	2	2	2	2	2	2	2	1	0	4	2	4	-2	-2	-2	-2	-2	-2	1	-2	-2	-2	-2	-2	-2	2	-2	-2	-2	6	3	1	2	-2	-2	-2	1	-2	1	1	1	1	1
1072	1	3	2	2	2	2	1	2	2	2	2	2	2	2	1	6	2	1	-2	-2	-2	-2	-2	-2	-2	-2	-2	-2	-2	-2	-2	-2	-2	-2	-2	-3	-3	2	-2	-2	-2	-2	-2	1	2	4	6	6	6
1073	1	3	1	2	2	2	2	2	2	2	2	2	2	2	1	4	1	2	2	-2	-2	1	-2	-2	-2	-2	-2	-2	-2	-2	-2	-2	-2	-2	-2	6	2	1	-2	-2	-2	-2	1	-2	2	4	6	9	8
1074	1	3	2	2	2	2	2	2	2	2	2	2	2	1	0	4	1	2	1	-2	-2	-2	-2	-2	-2	-2	-2	-2	-2	-2	-2	-2	-2	2	-2	6	1	1	1	-2	-2	-2	-2	-2	2	3	6	6	6
1075	1	3	2	2	2	2	2	2	2	2	2	2	2	1	0	3	5	4	-2	-2	-2	-2	-2	-2	-2	-2	-2	-2	-2	-2	-2	-2	-2	1	-2	5	3	1	-2	-2	-2	-2	-2	1	2	3	5	5	7
1076	1	3	2	2	2	1	2	2	2	2	2	2	2	2	1	5	2	2	-2	-2	-2	-2	1	-2	-2	-2	-2	-2	-2	-2	-2	-2	-2	-2	-2	6	4	4	-2	-2	1	-2	-2	-2	2	5	9	9	9
1077	2	3	2	2	2	2	2	2	2	2	2	2	2	1	0	5	2	4	1	2	-2	-2	-2	-2	-2	-2	-2	-2	-2	-2	-2	-2	-2	-2	-2	5	2	2	-2	-2	-2	1	-2	-2	2	3	4	4	4
1078	2	3	2	2	2	2	2	2	2	2	2	2	2	1	0	5	1	1	-2	-2	-2	-2	-2	-2	-2	-2	-2	-2	-2	-2	-2	-2	-2	-2	-2	-3	-3	3	-2	-2	-2	-2	-2	1	2	4	3	3	3
1079	2	3	2	2	2	2	2	2	2	2	2	2	2	1	0	4	8	1	-2	-2	-2	-2	-2	-2	-2	-2	-2	-2	-2	-2	-2	-2	-2	-2	-2	-3	-3	1	1	-2	-2	-2	-2	-2	2	4	4	4	4
1080	1	3	2	2	2	2	2	2	2	2	2	2	2	1	0	1	2	1	-2	-2	-2	-2	-2	-2	-2	-2	-2	-2	-2	-2	-2	-2	-2	-2	-2	-3	-3	2	-2	-2	-2	1	-2	-2	2	4	4	4	7
1081	1	3	2	2	2	2	2	2	2	2	2	2	2	1	0	3	5	2	1	-2	-2	-2	-2	-2	-2	-2	-2	-2	-2	-2	2	-2	-2	-2	-2	2	1	1	-2	-2	-2	-2	-2	1	2	4	7	7	7
1082	1	3	2	1	2	2	2	2	2	2	2	2	1	2	2	5	2	3	-2	-2	-2	-2	-2	-2	-2	-2	-2	-2	-2	-2	-2	-2	-2	-2	1	5	1	5	-2	-2	-2	-2	-2	1	2	3	2	2	1
1083	1	3	2	2	2	2	2	2	2	2	2	2	2	1	0	6	2	2	1	-2	-2	-2	-2	-2	-2	-2	-2	-2	-2	-2	-2	-2	-2	-2	-2	5	1	2	1	-2	2	-2	-2	-2	2	4	3	4	4
1084	2	3	1	2	2	2	2	2	2	2	2	2	2	2	1	5	1	4	1	-2	-2	-2	-2	-2	-2	-2	-2	-2	-2	-2	-2	-2	-2	-2	-2	3	2	2	-2	1	-2	-2	-2	-2	2	3	2	2	2
1085	2	3	2	2	2	2	2	2	2	2	2	2	2	1	0	5	1	1	-2	-2	-2	-2	-2	-2	-2	-2	-2	-2	-2	-2	-2	-2	-2	-2	-2	-3	-3	1	1	-2	-2	-2	-2	-2	1	1	6	6	6
1086	2	3	1	2	2	2	2	2	2	2	2	2	2	2	1	1	8	1	-2	-2	-2	-2	-2	-2	-2	-2	-2	-2	-2	-2	-2	-2	-2	-2	-2	-3	-3	1	1	-2	-2	-2	-2	-2	2	1	2	2	1
1087	2	3	2	2	2	2	2	2	2	2	2	2	2	1	0	4	10	3	1	-2	-2	-2	-2	-2	-2	-2	-2	-2	-2	-2	-2	-2	-2	-2	-2	2	4	2	-2	1	-2	-2	-2	-2	2	1	1	1	1
1088	2	3	2	2	2	2	2	2	2	2	2	2	2	1	0	5	2	2	1	-2	-2	-2	2	-2	-2	-2	-2	-2	-2	-2	-2	-2	3	-2	-2	5	1	5	-2	1	-2	-2	-2	-2	2	3	4	4	4
1089	2	3	2	2	2	2	2	2	2	2	2	2	2	1	0	5	2	3	-2	-2	-2	-2	-2	-2	-2	-2	-2	-2	-2	-2	-2	-2	1	-2	-2	1	1	1	-2	-2	-2	-2	-2	1	2	3	8	8	8
1090	1	3	2	2	2	2	2	2	2	2	2	2	2	1	0	2	5	2	1	-2	-2	-2	-2	-2	-2	-2	-2	-2	-2	-2	-2	-2	-2	-2	-2	1	1	3	-2	-2	-2	-2	-2	1	2	4	5	5	6
1091	2	3	2	2	2	2	2	2	2	2	2	2	2	1	0	3	8	3	-2	-2	-2	-2	2	-2	-2	-2	-2	-2	-2	1	-2	-2	-2	-2	-2	5	3	3	-2	-2	-2	-2	1	-2	2	4	6	6	6
1092	2	3	2	2	2	2	2	2	2	2	2	2	2	1	0	5	1	3	1	-2	-2	-2	-2	-2	-2	-2	-2	-2	-2	-2	-2	-2	-2	-2	-2	5	1	2	-2	-2	-2	1	-2	-2	2	1	1	1	1
1093	1	3	1	1	2	2	2	2	2	2	2	2	2	2	2	1	5	1	-2	-2	-2	-2	-2	-2	-2	-2	-2	-2	-2	-2	-2	-2	-2	-2	-2	-3	-3	1	-2	-2	-2	-2	-2	1	2	5	6	7	5
1094	2	3	2	2	2	2	2	2	2	2	2	2	2	1	0	2	3	2	-2	-2	-2	-2	-2	-2	-2	-2	-2	-2	-2	-2	-2	-2	1	-2	-2	5	1	3	-2	1	-2	-2	-2	-2	2	3	6	6	5
1095	2	3	2	2	2	2	2	2	2	2	2	2	2	1	0	2	3	2	-2	-2	-2	-2	-2	-2	-2	-2	-2	-2	-2	-2	-2	-2	1	-2	-2	5	1	1	-2	-2	-2	-2	-2	1	2	4	5	6	7
1096	1	3	2	2	2	2	2	2	2	2	2	2	2	1	0	5	1	2	-2	-2	-2	-2	-2	-2	-2	-2	-2	-2	-2	1	2	-2	-2	-2	-2	6	1	2	-2	1	-2	-2	-2	-2	2	4	6	6	7
1097	1	3	1	1	2	2	2	2	2	2	2	2	2	2	2	4	4	2	1	-2	-2	-2	-2	-2	-2	-2	-2	-2	-2	-2	-2	-2	-2	-2	-2	1	1	2	-2	-2	-2	1	-2	-2	2	3	2	2	2
1098	1	3	2	2	2	2	2	2	2	2	2	2	2	1	0	5	1	3	1	-2	-2	-2	-2	-2	-2	-2	-2	-2	-2	-2	-2	-2	-2	-2	-2	5	3	2	-2	-2	-2	-2	-2	1	2	3	1	1	1
1099	2	3	2	2	2	2	2	2	2	2	1	2	1	2	2	1	8	4	-2	-2	-2	-2	-2	-2	1	-2	-2	-2	-2	2	-2	-2	-2	-2	-2	6	2	1	-2	-2	-2	-2	1	-2	2	11	11	11	11
1100	2	3	2	2	2	2	2	2	2	2	2	2	2	1	0	5	2	3	1	-2	-2	-2	-2	-2	-2	-2	-2	-2	-2	-2	-2	-2	-2	-2	-2	6	1	2	-2	-2	-2	1	-2	-2	2	3	1	2	2
1101	1	3	1	1	1	2	2	2	2	2	2	2	2	2	3	5	2	3	-2	2	-2	-2	-2	-2	-2	-2	-2	-2	-2	1	-2	-2	-2	-2	-2	2	3	1	-2	-2	-2	-2	1	-2	2	3	1	3	3
1102	2	3	2	2	2	2	2	2	2	2	2	2	2	1	0	2	3	4	1	-2	-2	-2	-2	-2	-2	-2	-2	-2	-2	-2	-2	-2	-2	-2	-2	1	1	1	-2	1	-2	-2	-2	-2	2	4	6	6	6
1103	2	3	2	2	2	2	2	2	2	2	2	2	2	1	0	6	2	4	1	-2	-2	-2	-2	-2	-2	-2	-2	-2	-2	-2	-2	-2	-2	-2	-2	5	1	1	1	2	-2	3	-2	-2	2	3	1	1	1
1104	1	3	2	1	2	2	2	2	2	2	1	2	2	2	2	5	2	2	1	-2	-2	-2	-2	-2	-2	-2	-2	-2	-2	-2	-2	-2	-2	-2	-2	5	2	3	-2	-2	-2	-2	1	-2	2	3	2	3	3
1105	1	3	1	2	2	2	2	2	2	2	2	2	2	2	1	1	1	2	1	-2	-2	-2	-2	-2	-2	-2	-2	-2	-2	-2	-2	-2	-2	-2	-2	5	1	1	-2	-2	-2	1	-2	-2	2	3	11	11	11
1106	2	3	2	1	2	2	2	2	2	2	2	2	2	2	1	3	8	1	-2	-2	-2	-2	-2	-2	-2	-2	-2	-2	-2	-2	-2	-2	-2	-2	-2	-3	-3	2	-2	1	-2	-2	-2	-2	1	3	1	9	1
1107	1	3	1	1	2	2	2	2	2	2	2	2	1	2	3	4	10	4	1	-2	-2	-2	-2	-2	-2	-2	-2	-2	-2	-2	-2	-2	-2	-2	-2	5	2	3	1	-2	-2	2	-2	-2	2	4	4	4	4
1108	1	3	1	2	2	2	2	2	2	2	2	2	2	2	1	5	2	3	1	2	-2	-2	-2	-2	-2	-2	-2	-2	-2	-2	-2	-2	-2	-2	-2	5	2	2	-2	-2	-2	1	-2	-2	2	4	5	6	4
1109	2	3	2	2	2	2	2	2	2	2	2	2	1	2	1	4	2	1	-2	-2	-2	-2	-2	-2	-2	-2	-2	-2	-2	-2	-2	-2	-2	-2	-2	-3	-3	2	-2	-2	-2	-2	-2	1	2	4	4	4	4
1110	2	3	2	1	2	2	2	2	2	2	2	2	2	2	1	4	1	1	-2	-2	-2	-2	-2	-2	-2	-2	-2	-2	-2	-2	-2	-2	-2	-2	-2	-3	-3	2	-2	-2	-2	-2	-2	1	2	8	8	7	4
1111	2	3	2	1	2	2	2	2	2	2	2	2	2	2	1	5	1	2	1	-2	-2	-2	-2	-2	-2	-2	-2	-2	-2	-2	-2	-2	-2	-2	-2	5	1	2	-2	-2	-2	1	-2	-2	2	2	2	2	2
1112	1	3	1	1	2	2	2	2	2	2	2	2	2	2	2	4	3	4	-2	-2	-2	-2	-2	-2	-2	-2	-2	-2	-2	1	-2	-2	-2	-2	-2	6	2	3	-2	-2	1	-2	-2	-2	2	4	5	5	3
1113	2	3	2	2	2	2	2	2	2	2	2	2	2	1	0	6	10	4	4	-2	-2	-2	5	-2	1	-2	-2	-2	-2	2	-2	-2	-2	3	-2	5	2	1	2	-2	-2	-2	1	-2	2	4	6	1	6
1114	1	3	1	2	2	2	2	2	2	2	2	2	2	2	1	5	4	1	-2	-2	-2	-2	-2	-2	-2	-2	-2	-2	-2	-2	-2	-2	-2	-2	-2	-3	-3	2	-2	-2	-2	-2	1	-2	2	4	7	8	7
1115	2	3	2	2	2	2	2	2	2	2	2	2	2	1	0	4	10	1	-2	-2	-2	-2	-2	-2	-2	-2	-2	-2	-2	-2	-2	-2	-2	-2	-2	-3	-3	2	-2	-2	-2	-2	-2	1	2	4	2	2	3
1116	2	3	2	2	2	2	2	2	2	2	2	2	2	1	0	3	10	2	-2	-2	-2	-2	-2	-2	-2	-2	-2	-2	-2	-2	-2	-2	-2	-2	1	6	2	1	-2	-2	-2	1	-2	-2	2	2	1	1	1
1117	2	3	2	2	2	2	2	2	2	2	2	2	2	1	0	4	10	4	1	-2	2	-2	3	-2	-2	-2	-2	-2	-2	-2	-2	4	-2	-2	-2	3	3	1	1	-2	-2	2	-2	3	2	4	1	1	1
1118	1	3	2	2	2	2	2	2	2	2	2	2	2	1	0	1	8	1	-2	-2	-2	-2	-2	-2	-2	-2	-2	-2	-2	-2	-2	-2	-2	-2	-2	-3	-3	2	-2	1	-2	-2	-2	-2	2	4	6	6	5
1119	2	3	2	2	2	2	2	2	2	2	2	2	2	1	0	4	2	3	1	-2	-2	-2	-2	-2	-2	-2	-2	-2	-2	-2	-2	-2	-2	-2	-2	1	1	3	-2	-2	-2	1	-2	-2	2	3	1	1	1
1120	2	3	2	2	2	2	2	2	2	2	2	2	1	2	1	4	1	1	-2	-2	-2	-2	-2	-2	-2	-2	-2	-2	-2	-2	-2	-2	-2	-2	-2	-3	-3	1	1	-2	-2	-2	-2	-2	2	4	7	7	9
1121	2	3	2	2	2	2	2	2	2	2	2	2	2	1	0	1	10	4	-2	-2	-2	-2	-2	-2	1	-2	-2	-2	-2	-2	-2	-2	-2	-2	-2	6	2	3	-2	1	-2	-2	-2	-2	2	3	1	1	11
1122	2	3	2	2	2	2	2	2	2	2	2	2	2	1	0	1	8	4	1	5	-2	-2	4	2	-2	-2	-2	-2	-2	-2	-2	-2	6	3	-2	5	1	1	-2	-2	-2	-2	-2	1	2	3	1	1	4
1123	2	3	2	2	2	2	2	2	2	2	2	2	1	2	1	4	10	4	1	-2	2	-2	-2	-2	-2	-2	-2	-2	-2	-2	-2	-2	-2	-2	-2	6	2	2	1	-2	2	-2	-2	-2	1	4	6	4	3
1124	1	3	1	2	2	2	1	2	2	2	2	2	2	2	2	4	4	2	1	-2	-2	-2	-2	-2	-2	-2	-2	-2	-2	-2	-2	-2	-2	-2	-2	3	2	1	1	-2	-2	-2	-2	-2	2	3	4	8	4
1125	1	3	1	2	2	2	2	2	2	2	2	2	2	2	1	4	2	2	1	-2	-2	-2	-2	-2	-2	-2	-2	-2	-2	-2	-2	-2	-2	-2	-2	3	3	1	1	-2	-2	-2	-2	-2	2	3	1	1	4
1126	2	3	2	2	2	2	2	2	2	2	2	2	2	1	0	5	10	4	1	-2	-2	-2	-2	-2	-2	-2	-2	-2	-2	2	-2	-2	3	-2	-2	6	3	1	-2	-2	-2	-2	1	-2	2	4	6	6	9
1127	2	3	2	2	2	2	2	2	2	2	2	2	2	1	0	1	5	1	-2	-2	-2	-2	-2	-2	-2	-2	-2	-2	-2	-2	-2	-2	-2	-2	-2	-3	-3	3	2	3	6	5	4	1	2	2	1	3	3
1128	2	3	2	2	2	2	2	2	2	2	1	2	1	2	2	2	4	4	-2	-2	-2	-2	-2	-2	1	-2	-2	-2	-2	-2	-2	-2	-2	-2	-2	5	2	1	2	-2	-2	-2	1	-2	2	3	3	3	3
1129	1	3	2	2	2	2	2	2	2	2	2	2	2	1	0	2	6	1	-2	-2	-2	-2	-2	-2	-2	-2	-2	-2	-2	-2	-2	-2	-2	-2	-2	-3	-3	5	2	3	6	5	4	1	2	4	4	4	3
1130	2	3	2	2	2	2	2	2	2	2	2	2	2	1	0	4	10	3	1	-2	-2	-2	-2	-2	-2	-2	-2	-2	-2	-2	-2	-2	-2	-2	-2	4	2	3	-2	-2	-2	-2	1	-2	2	4	1	1	1
1131	2	3	1	1	2	2	2	2	2	2	2	2	2	2	2	4	2	2	-2	-2	-2	-2	-2	-2	-2	-2	-2	-2	-2	-2	-2	-2	1	-2	-2	6	1	1	-2	1	-2	-2	-2	-2	2	2	2	2	3
1132	2	3	2	2	2	2	2	2	2	2	2	2	2	1	0	5	2	2	1	-2	2	-2	-2	-2	-2	-2	-2	-2	-2	-2	-2	-2	-2	-2	-2	5	2	1	2	-2	1	-2	-2	-2	1	5	2	2	5
1133	2	3	1	2	2	2	2	2	2	2	2	2	2	2	1	5	2	2	1	-2	2	-2	-2	3	-2	-2	-2	-2	-2	-2	-2	-2	-2	-2	-2	6	1	1	-2	-2	-2	-2	-2	1	2	6	7	8	6
1134	1	3	2	2	2	2	2	2	2	2	2	2	2	1	0	5	1	2	-2	-2	-2	-2	1	-2	-2	-2	-2	-2	-2	2	-2	-2	-2	-2	-2	6	1	2	-2	-2	-2	-2	1	2	2	4	8	8	6
1135	2	3	1	2	2	2	2	2	2	2	2	2	2	2	1	5	10	1	-2	-2	-2	-2	-2	-2	-2	-2	-2	-2	-2	-2	-2	-2	-2	-2	-2	-3	-3	1	-2	-2	-2	-2	-2	1	2	8	11	11	11
1136	1	3	1	2	2	2	2	2	2	2	2	2	2	2	1	5	2	4	1	-2	-2	-2	-2	-2	-2	-2	-2	-2	-2	-2	-2	-2	-2	-2	-2	6	1	2	-2	1	-2	-2	-2	-2	2	4	2	2	2
1137	1	3	1	2	2	2	2	2	2	2	2	2	2	2	1	5	1	2	1	-2	-2	-2	-2	-2	-2	-2	-2	-2	-2	-2	-2	-2	-2	-2	2	5	2	1	-2	-2	-2	1	-2	-2	2	4	3	3	4
1138	2	3	2	2	2	2	2	2	2	2	1	2	2	2	1	4	3	2	-2	-2	-2	-2	-2	-2	-2	-2	-2	-2	-2	-2	-2	-2	1	-2	-2	5	1	1	-2	-2	-2	-2	-2	1	2	4	6	5	7
1139	2	3	2	2	2	2	2	2	2	2	2	2	2	1	0	4	1	2	1	-2	-2	-2	-2	-2	2	-2	-2	-2	-2	-2	-2	-2	-2	-2	3	5	3	2	-2	-2	1	2	-2	-2	1	4	1	4	6
1140	1	3	1	2	2	2	2	1	2	2	2	2	2	2	2	4	2	4	1	-2	-2	-2	-2	-2	-2	-2	-2	-2	-2	-2	2	-2	-2	3	-2	6	2	2	2	1	-2	-2	-2	-2	2	4	4	4	4
1141	2	3	1	2	2	2	1	2	2	2	2	2	2	2	2	2	3	2	1	-2	-2	-2	-2	-2	-2	-2	-2	-2	-2	-2	-2	2	-2	-2	-2	5	1	3	-2	-2	-2	-2	1	-2	2	5	5	5	5
1142	2	3	1	1	2	2	2	2	2	2	2	2	2	2	2	5	2	4	1	-2	-2	-2	-2	-2	-2	-2	-2	-2	-2	-2	-2	-2	-2	-2	-2	5	2	1	1	-2	-2	-2	-2	-2	2	3	1	1	1
1143	2	3	2	2	2	2	2	2	2	2	2	2	2	1	0	5	2	3	1	-2	-2	-2	-2	2	-2	-2	-2	-2	-2	-2	-2	-2	-2	-2	-2	5	2	2	1	-2	-2	-2	-2	-2	2	4	4	6	4
1144	1	3	2	2	2	2	2	2	2	2	2	2	2	1	0	4	2	4	1	-2	-2	-2	-2	-2	-2	-2	-2	-2	-2	-2	-2	-2	-2	-2	-2	6	2	2	1	-2	-2	-2	-2	-2	2	4	3	3	3
1145	1	3	2	2	2	2	2	2	2	2	2	2	2	1	0	6	1	4	2	1	-2	-2	-2	-2	-2	-2	-2	-2	-2	-2	-2	-2	-2	-2	-2	6	3	1	1	-2	-2	-2	-2	-2	1	3	3	6	3
1146	2	3	2	2	2	2	2	2	2	2	2	2	2	1	0	4	6	2	1	2	-2	-2	-2	-2	-2	-2	-2	-2	-2	-2	-2	-2	-2	3	-2	5	2	2	-2	-2	2	1	-2	-2	2	4	4	5	4
1147	2	3	2	2	2	2	2	2	2	2	2	2	2	1	0	4	8	1	-2	-2	-2	-2	-2	-2	-2	-2	-2	-2	-2	-2	-2	-2	-2	-2	-2	-3	-3	1	-2	-2	-2	-2	-2	1	2	3	1	1	1
1148	2	3	2	2	2	2	2	2	2	2	2	2	2	1	0	5	2	2	1	-2	-2	-2	2	-2	-2	-2	-2	-2	-2	-2	-2	-2	-2	-2	-2	1	2	1	-2	1	-2	-2	-2	-2	2	4	5	5	6
1149	1	3	2	2	2	2	2	2	2	2	2	2	2	1	0	5	2	3	1	-2	-2	-2	-2	-2	-2	-2	-2	-2	-2	-2	-2	-2	-2	-2	-2	5	1	2	-2	1	-2	2	-2	-2	2	4	4	6	4
1150	2	3	2	2	2	2	2	2	2	2	2	2	2	1	0	5	1	2	2	-2	-2	-2	1	-2	-2	-2	-2	-2	-2	-2	-2	-2	3	-2	-2	3	1	1	-2	-2	-2	-2	-2	1	2	4	7	8	8
1151	1	3	2	2	2	2	2	2	2	2	2	2	2	1	0	5	1	4	2	1	-2	-2	-2	-2	-2	-2	-2	-2	-2	-2	-2	-2	-2	3	-2	5	3	1	-2	1	-2	2	3	-2	2	3	6	6	6
1152	1	3	2	2	2	2	2	2	2	2	1	2	2	2	1	5	2	3	1	-2	-2	-2	2	-2	-2	-2	-2	-2	-2	-2	-2	-2	3	-2	-2	5	1	4	1	-2	-2	-2	-2	2	2	4	5	5	7
1153	2	3	2	2	2	2	2	2	2	2	2	2	1	2	1	2	10	1	-2	-2	-2	-2	-2	-2	-2	-2	-2	-2	-2	-2	-2	-2	-2	-2	-2	-3	-3	2	-2	1	-2	-2	-2	-2	2	3	1	1	2
1154	2	3	1	2	2	2	2	2	2	2	2	2	2	2	1	2	10	4	2	3	-2	-2	-2	-2	-2	-2	-2	-2	-2	-2	-2	-2	1	-2	-2	3	2	1	-2	-2	-2	2	-2	1	2	5	7	8	6
1155	1	3	2	1	2	2	2	2	2	2	2	2	2	2	1	4	2	2	1	-2	-2	-2	-2	-2	-2	-2	-2	-2	-2	-2	-2	-2	-2	-2	2	5	4	2	1	-2	-2	-2	-2	-2	2	4	6	6	6
1156	1	3	2	2	2	2	2	2	2	2	2	2	2	1	0	4	2	2	-2	-2	-2	-2	1	-2	-2	-2	-2	-2	-2	-2	-2	-2	-2	-2	-2	6	2	2	-2	-2	-2	-2	1	-2	2	4	8	8	7
1157	2	3	2	2	2	2	2	2	2	2	2	2	1	2	1	5	3	2	1	-2	-2	-2	-2	-2	-2	-2	-2	-2	-2	-2	-2	-2	-2	-2	-2	5	1	3	-2	1	-2	-2	-2	-2	2	4	3	4	4
1158	2	3	2	2	2	2	2	2	2	2	1	2	1	2	2	4	2	1	-2	-2	-2	-2	-2	-2	-2	-2	-2	-2	-2	-2	-2	-2	-2	-2	-2	-3	-3	2	1	2	-2	-2	3	-2	2	4	4	4	4
1159	1	3	2	2	2	2	2	2	2	2	2	2	2	1	0	2	4	4	2	-2	-2	-2	-2	-2	-2	-2	-2	-2	-2	-2	-2	-2	-2	-2	1	6	2	1	-2	-2	-2	-2	-2	1	2	4	3	4	6
1160	2	3	2	2	2	2	2	2	2	2	2	2	2	1	0	5	2	1	-2	-2	-2	-2	-2	-2	-2	-2	-2	-2	-2	-2	-2	-2	-2	-2	-2	-3	-3	3	1	-2	-2	-2	-2	-2	2	4	2	2	2
1161	2	3	2	2	2	1	2	2	2	2	2	2	1	2	2	5	2	2	1	-2	-2	-2	-2	-2	-2	-2	-2	-2	-2	-2	-2	-2	-2	-2	-2	6	1	1	-2	1	-2	-2	-2	-2	1	3	3	3	3
1162	1	3	2	2	2	2	2	2	2	2	2	2	2	1	0	6	2	2	-2	1	-2	-2	-2	-2	-2	-2	-2	-2	-2	-2	-2	-2	-2	-2	-2	5	1	2	-2	1	-2	-2	-2	-2	2	5	7	8	7
1163	1	3	2	2	2	2	2	2	2	2	2	2	2	1	0	5	2	2	-2	1	2	-2	-2	-2	-2	-2	-2	-2	-2	3	-2	-2	-2	-2	-2	6	2	3	-2	-2	1	-2	2	-2	2	4	7	7	7
1164	1	3	2	2	2	2	2	2	2	2	2	2	2	1	0	5	3	3	2	1	-2	-2	-2	-2	-2	-2	-2	-2	-2	-2	-2	-2	-2	3	-2	6	1	2	1	-2	-2	-2	-2	-2	2	4	7	7	7
1165	1	3	2	2	2	2	2	2	2	2	1	2	2	2	1	3	1	1	-2	-2	-2	-2	-2	-2	-2	-2	-2	-2	-2	-2	-2	-2	-2	-2	-2	-3	-3	3	-2	1	-2	-2	-2	-2	2	3	2	2	2
1166	1	3	2	2	2	2	2	1	2	2	2	2	2	2	1	2	4	3	2	-2	-2	1	-2	-2	-2	-2	-2	-2	-2	-2	-2	-2	-2	-2	-2	5	2	2	-2	-2	-2	-2	1	-2	2	5	8	9	9
1167	1	3	1	1	2	2	2	2	2	2	1	2	2	2	3	4	6	3	-2	-2	1	-2	-2	-2	-2	-2	-2	-2	-2	-2	-2	-2	-2	-2	-2	6	1	1	-2	-2	1	-2	-2	-2	2	4	6	7	4
1168	2	3	2	2	2	2	2	2	2	2	2	2	2	1	0	2	4	3	1	-2	-2	-2	-2	-2	-2	-2	-2	-2	-2	-2	-2	-2	-2	2	-2	5	1	2	1	-2	-2	-2	-2	-2	2	4	4	5	4
1169	1	3	1	2	2	2	2	2	2	2	2	2	1	2	2	4	6	2	1	-2	-2	-2	-2	-2	-2	2	-2	-2	-2	-2	-2	-2	-2	-2	-2	5	2	1	-2	1	-2	-2	2	3	2	4	7	7	6
1170	1	3	2	2	2	2	2	2	2	2	2	2	2	1	0	5	2	1	-2	-2	-2	-2	-2	-2	-2	-2	-2	-2	-2	-2	-2	-2	-2	-2	-2	-3	-3	3	1	2	-2	-2	-2	-2	2	6	10	10	10
1171	2	3	1	1	2	2	2	2	2	2	2	2	2	2	2	5	2	2	1	-2	2	-2	-2	-2	-2	-2	-2	-2	-2	-2	-2	-2	-2	-2	3	6	3	2	1	-2	-2	-2	-2	2	2	5	8	8	6
1172	1	3	2	2	2	2	2	2	2	2	2	2	2	1	0	4	2	3	1	2	-2	3	-2	-2	-2	-2	-2	-2	-2	-2	-2	-2	-2	-2	-2	1	2	1	1	-2	-2	2	-2	-2	2	4	4	5	4
1173	1	3	2	2	2	2	2	2	2	2	2	2	2	1	0	7	1	2	1	2	-2	-2	-2	-2	-2	-2	-2	-2	-2	-2	-2	-2	-2	3	4	6	2	1	-2	-2	-2	1	2	3	2	3	1	1	1
1174	1	3	2	2	2	2	2	2	2	2	2	2	2	1	0	4	4	4	1	2	-2	3	-2	-2	-2	-2	-2	-2	-2	4	5	-2	-2	-2	-2	5	4	1	-2	-2	1	-2	-2	2	2	3	6	6	5
1175	2	3	2	2	2	1	2	2	2	2	2	2	1	2	2	5	2	3	-2	1	-2	-2	-2	-2	-2	-2	-2	-2	-2	-2	-2	-2	-2	-2	-2	6	3	1	-2	-2	-2	-2	1	-2	2	4	8	7	6
1176	2	3	2	2	2	2	2	2	2	2	2	2	2	1	0	4	10	1	-2	-2	-2	-2	-2	-2	-2	-2	-2	-2	-2	-2	-2	-2	-2	-2	-2	-3	-3	1	-2	-2	-2	-2	-2	1	2	4	6	9	8
1177	1	3	2	2	2	2	2	2	2	2	2	2	2	1	0	5	1	2	-2	-2	-2	1	-2	-2	-2	-2	-2	-2	-2	-2	-2	-2	-2	-2	-2	1	2	1	1	-2	-2	-2	-2	-2	2	7	8	8	7
1178	2	3	2	2	2	2	1	2	2	2	2	2	2	2	1	4	4	1	-2	-2	-2	-2	-2	-2	-2	-2	-2	-2	-2	-2	-2	-2	-2	-2	-2	-3	-3	2	-2	-2	-2	-2	-2	1	2	1	3	3	3
1179	2	3	2	2	2	2	2	2	2	2	2	2	2	1	0	2	4	2	1	-2	-2	-2	-2	-2	-2	-2	-2	-2	-2	-2	-2	3	2	-2	-2	6	1	2	-2	-2	-2	-2	-2	1	2	3	4	6	6
1180	1	3	2	2	2	2	2	2	2	2	2	2	2	1	0	5	2	2	-2	1	2	3	-2	-2	-2	-2	-2	-2	-2	-2	-2	-2	-2	-2	-2	6	2	3	1	2	-2	-2	-2	-2	2	7	7	7	7
1181	2	3	2	2	2	2	2	2	2	2	2	2	2	1	0	2	4	2	1	-2	-2	-2	-2	-2	-2	-2	-2	-2	-2	-2	-2	2	3	-2	-2	6	1	1	-2	1	-2	-2	-2	2	2	3	5	5	7
1182	1	3	2	1	2	2	2	2	2	2	2	2	2	2	1	5	2	3	2	-2	-2	1	-2	-2	-2	-2	-2	-2	-2	-2	-2	-2	-2	-2	-2	5	3	1	1	-2	-2	-2	-2	-2	2	4	7	7	7
1183	1	3	2	1	2	2	2	2	2	2	2	2	2	2	1	2	2	2	1	-2	-2	-2	-2	-2	-2	-2	-2	-2	-2	-2	-2	-2	-2	-2	-2	5	2	1	2	-2	-2	1	-2	-2	2	3	3	3	3
1184	2	3	2	2	2	2	2	2	2	2	2	2	2	1	0	5	3	2	-2	-2	-2	-2	1	-2	-2	-2	-2	-2	-2	-2	-2	2	-2	-2	-2	2	1	2	-2	1	-2	-2	-2	2	2	3	5	6	7
1185	1	3	2	2	2	2	2	2	2	2	1	2	1	2	2	2	2	1	-2	-2	-2	-2	-2	-2	-2	-2	-2	-2	-2	-2	-2	-2	-2	-2	-2	-3	-3	1	-2	-2	-2	-2	-2	1	2	1	1	1	1
1186	2	3	2	2	2	2	2	2	2	2	2	2	2	1	0	3	8	4	1	-2	-2	-2	-2	-2	-2	-2	-2	-2	-2	-2	-2	-2	-2	-2	-2	6	3	1	1	-2	-2	-2	-2	-2	2	3	3	3	2
1187	2	3	2	2	2	2	2	2	2	2	1	2	2	2	1	2	1	3	1	-2	-2	-2	-2	-2	-2	-2	-2	-2	-2	-2	-2	-2	-2	-2	-2	1	1	5	-2	1	-2	-2	-2	-2	2	2	6	5	7
1188	1	3	2	2	2	2	2	2	2	2	2	2	2	1	0	5	1	4	-2	-2	-2	-2	-2	-2	-2	-2	-2	-2	-2	1	-2	-2	-2	2	-2	5	1	1	2	-2	-2	-2	-2	1	2	3	3	2	6
1189	1	3	2	2	2	2	2	2	2	2	2	2	2	1	0	4	8	2	-2	1	-2	-2	-2	-2	-2	-2	-2	-2	-2	-2	-2	-2	-2	-2	-2	2	2	1	-2	1	-2	-2	-2	-2	2	4	7	7	6
1190	1	3	2	2	2	2	2	2	2	2	2	2	2	1	0	4	5	4	1	-2	-2	-2	-2	-2	-2	-2	-2	-2	-2	-2	-2	-2	-2	-2	-2	5	1	1	-2	-2	-2	1	-2	-2	2	3	1	1	1
1191	2	3	2	2	2	2	2	2	2	2	2	2	2	1	0	4	4	2	1	-2	-2	-2	-2	-2	-2	-2	-2	-2	-2	-2	-2	-2	-2	-2	-2	1	2	1	-2	1	-2	-2	-2	-2	2	4	3	4	4
1192	1	3	1	2	2	2	2	2	2	2	2	2	2	2	1	2	6	3	1	-2	-2	-2	-2	-2	-2	-2	-2	-2	-2	-2	-2	-2	-2	-2	-2	5	1	1	-2	-2	-2	-2	1	-2	2	2	5	5	5
1193	2	3	2	2	2	2	2	2	2	2	2	2	2	1	0	5	1	3	1	-2	-2	-2	-2	-2	-2	-2	-2	-2	-2	-2	-2	2	3	-2	-2	6	2	2	-2	-2	1	-2	-2	2	1	5	5	6	6
1194	2	4	2	2	2	2	2	2	2	2	2	2	2	1	0	1	10	4	1	-2	-2	-2	-2	-2	-2	-2	-2	-2	-2	-2	-2	-2	-2	-2	-2	6	3	1	1	2	-2	3	-2	-2	2	4	5	4	2
1195	1	3	2	2	2	2	2	2	2	2	2	2	2	1	0	5	2	1	-2	-2	-2	-2	-2	-2	-2	-2	-2	-2	-2	-2	-2	-2	-2	-2	-2	-3	-3	1	-2	-2	-2	-2	-2	1	2	3	3	4	3
1196	2	3	2	2	2	2	2	2	2	2	2	2	2	1	0	5	3	2	1	-2	-2	-2	-2	-2	-2	-2	-2	-2	-2	-2	-2	-2	-2	-2	-2	6	1	3	1	-2	-2	-2	-2	-2	2	4	4	4	4
1197	2	3	2	2	2	2	2	2	2	2	2	2	2	1	0	2	3	1	-2	-2	-2	-2	-2	-2	-2	-2	-2	-2	-2	-2	-2	-2	-2	-2	-2	-3	-3	1	1	-2	-2	-2	-2	-2	2	4	6	6	6
1198	1	3	2	2	2	2	2	2	2	2	2	2	2	1	0	3	4	2	1	-2	-2	-2	-2	-2	-2	-2	-2	-2	-2	-2	-2	-2	-2	2	-2	3	3	2	1	2	-2	-2	-2	3	2	2	3	3	3
1199	2	3	2	2	2	2	2	2	2	2	2	2	2	1	0	5	1	2	1	-2	-2	-2	2	-2	-2	-2	-2	-2	-2	-2	-2	-2	3	-2	-2	5	1	2	3	-2	-2	-2	2	1	2	4	8	7	6
1200	1	3	2	2	2	2	2	2	2	2	2	2	2	1	0	1	4	4	2	-2	-2	-2	-2	-2	-2	-2	-2	-2	-2	-2	1	-2	-2	-2	-2	6	3	2	-2	-2	-2	-2	-2	1	2	4	9	8	7
1201	2	3	2	2	2	2	2	2	2	2	2	2	2	1	0	3	3	4	2	1	-2	-2	-2	-2	-2	-2	-2	-2	-2	-2	3	-2	4	-2	-2	6	2	1	1	-2	-2	-2	-2	-2	2	4	6	6	7
1202	2	3	2	2	2	2	2	2	2	2	2	2	2	1	0	4	6	1	-2	-2	-2	-2	-2	-2	-2	-2	-2	-2	-2	-2	-2	-2	-2	-2	-2	-3	-3	1	1	-2	-2	-2	-2	-2	2	3	2	2	2
1203	2	3	2	2	2	2	2	1	2	2	2	2	2	2	1	5	3	3	1	-2	-2	-2	-2	-2	-2	-2	-2	-2	-2	-2	-2	-2	-2	-2	-2	5	1	2	1	-2	-2	-2	-2	-2	2	4	4	4	4
1204	1	3	2	1	2	1	1	2	2	2	2	2	2	2	3	4	2	1	-2	-2	-2	-2	-2	-2	-2	-2	-2	-2	-2	-2	-2	-2	-2	-2	-2	-3	-3	1	1	-2	-2	-2	-2	-2	2	2	2	2	2
1205	1	3	1	2	2	2	2	2	2	2	2	2	2	2	1	5	1	4	1	-2	-2	-2	-2	-2	-2	-2	-2	-2	-2	-2	-2	-2	-2	-2	-2	6	3	1	-2	1	-2	-2	-2	-2	2	3	6	6	4
1206	2	3	2	2	2	2	2	2	2	2	2	2	2	1	0	5	1	4	-2	1	2	-2	-2	-2	-2	-2	-2	-2	-2	-2	-2	3	-2	-2	-2	6	1	2	1	-2	-2	-2	-2	2	2	4	8	8	8
1207	2	3	2	2	2	2	2	2	2	2	2	2	2	1	0	6	2	2	-2	-2	-2	-2	1	-2	-2	-2	-2	2	-2	-2	-2	-2	-2	-2	-2	4	2	1	-2	-2	-2	-2	1	-2	2	4	8	8	8
1208	2	3	2	2	2	2	2	2	2	2	2	2	2	1	0	4	10	4	-2	1	2	-2	-2	-2	-2	-2	-2	-2	-2	-2	-2	-2	-2	-2	-2	6	2	1	-2	-2	-2	-2	1	-2	2	4	5	4	3
1209	1	3	2	2	2	2	2	2	2	2	2	2	2	1	0	4	1	2	1	-2	-2	-2	-2	-2	-2	-2	-2	-2	-2	-2	-2	-2	-2	2	-2	1	1	1	-2	1	-2	-2	-2	-2	2	4	7	7	8
1210	1	3	2	1	2	2	2	2	2	2	2	2	2	2	1	5	1	3	-2	1	-2	-2	2	-2	-2	-2	-2	-2	-2	-2	-2	-2	-2	-2	-2	5	2	1	1	-2	2	-2	-2	-2	2	4	4	5	5
1211	1	3	1	2	1	2	2	2	1	2	2	2	2	2	3	4	6	3	1	-2	-2	-2	-2	-2	-2	-2	-2	-2	-2	-2	-2	-2	-2	-2	-2	5	2	1	-2	1	-2	-2	-2	-2	2	4	6	6	6
1212	1	3	2	2	2	2	2	2	2	2	2	2	2	1	0	5	6	2	1	-2	-2	-2	-2	-2	-2	-2	-2	-2	-2	-2	-2	-2	-2	-2	-2	4	2	3	1	-2	-2	-2	-2	-2	2	1	4	4	4
1213	1	3	2	2	2	2	2	2	2	2	2	2	1	2	1	5	1	1	-2	-2	-2	-2	-2	-2	-2	-2	-2	-2	-2	-2	-2	-2	-2	-2	-2	-3	-3	3	-2	-2	-2	1	-2	-2	2	4	6	6	7
1214	1	3	2	2	2	2	2	2	2	2	2	2	2	1	0	4	6	4	1	-2	-2	-2	-2	-2	-2	-2	-2	-2	-2	-2	-2	-2	-2	-2	-2	5	2	2	1	-2	-2	-2	-2	-2	1	3	1	1	2
1215	1	3	2	1	2	2	2	2	2	2	2	2	2	2	1	4	6	1	-2	-2	-2	-2	-2	-2	-2	-2	-2	-2	-2	-2	-2	-2	-2	-2	-2	-3	-3	1	1	-2	-2	-2	-2	-2	2	4	9	9	7
1216	2	3	2	2	2	2	2	2	2	2	2	2	2	1	0	4	1	4	-2	-2	-2	-2	-2	-2	-2	-2	-2	-2	-2	-2	-2	-2	-2	-2	1	6	2	1	2	3	6	5	4	1	2	5	5	5	5
1217	1	3	2	2	2	2	2	2	2	2	2	2	2	1	0	5	8	2	2	1	-2	3	-2	-2	-2	-2	-2	-2	-2	-2	4	-2	-2	-2	-2	6	2	3	1	-2	2	-2	-2	-2	2	5	5	5	5
1218	1	3	2	2	2	2	2	2	2	2	1	2	1	2	2	2	8	3	1	-2	-2	-2	-2	-2	-2	-2	-2	-2	-2	-2	-2	-2	-2	-2	-2	5	2	1	-2	-2	-2	1	-2	-2	2	4	4	4	2
1219	1	3	1	1	2	2	2	2	2	2	2	2	2	2	2	2	6	2	-2	-2	-2	-2	-2	-2	-2	-2	-2	-2	-2	-2	-2	-2	-2	1	-2	5	2	1	1	-2	-2	-2	-2	-2	2	3	1	4	2
1220	1	3	2	2	2	2	2	2	2	2	2	2	2	1	0	2	1	3	-2	2	-2	-2	-2	-2	-2	-2	-2	-2	-2	3	1	-2	-2	-2	-2	5	2	1	-2	-2	1	-2	-2	-2	2	4	6	4	8
1221	1	3	2	1	2	2	2	2	2	2	2	2	2	2	1	6	4	3	1	2	-2	-2	-2	-2	-2	-2	-2	-2	-2	-2	-2	-2	-2	3	-2	6	3	1	-2	-2	1	-2	2	-2	2	8	8	8	9
1222	2	3	2	2	2	2	2	2	2	2	2	2	2	1	0	4	3	4	-2	-2	-2	-2	-2	-2	-2	-2	-2	-2	-2	-2	-2	-2	-2	-2	1	5	2	1	2	3	6	5	4	1	2	5	5	5	5
1223	2	3	2	2	2	2	2	2	2	2	2	2	2	1	0	1	8	4	1	-2	-2	-2	-2	-2	-2	-2	-2	-2	-2	-2	-2	-2	-2	-2	-2	5	2	1	1	-2	-2	-2	-2	-2	2	3	6	6	6
1224	2	3	1	2	2	2	2	2	2	2	2	2	2	2	1	1	8	4	1	-2	-2	-2	-2	-2	-2	-2	-2	-2	-2	-2	-2	-2	-2	-2	-2	5	3	1	-2	1	-2	-2	-2	-2	2	4	6	6	6
1225	2	3	2	2	2	2	2	2	2	2	2	2	2	1	0	2	1	2	1	-2	-2	-2	-2	-2	-2	-2	-2	-2	-2	-2	-2	-2	-2	-2	-2	6	1	1	-2	1	-2	-2	-2	2	2	2	1	1	1
1226	2	3	2	2	2	2	2	2	2	2	2	2	2	1	0	2	6	4	1	-2	-2	-2	-2	-2	-2	-2	-2	-2	-2	-2	-2	-2	-2	-2	-2	5	1	2	-2	-2	-2	-2	-2	1	2	1	1	1	1
1227	1	3	2	2	2	2	2	2	2	2	2	2	2	1	0	2	4	3	1	-2	-2	-2	2	-2	-2	-2	-2	-2	-2	-2	-2	-2	-2	-2	-2	6	1	3	-2	1	-2	-2	-2	-2	2	3	4	4	5
1228	1	3	2	2	2	2	2	2	2	2	2	2	2	1	0	6	3	2	1	-2	-2	-2	-2	-2	-2	-2	-2	-2	-2	-2	-2	-2	-2	-2	-2	6	2	1	1	2	-2	-2	-2	3	2	3	1	1	3
1229	1	3	2	1	2	2	2	2	2	2	1	2	2	2	2	1	5	2	1	-2	-2	-2	-2	-2	-2	-2	-2	-2	-2	-2	-2	-2	-2	-2	-2	6	3	1	-2	-2	-2	1	-2	-2	2	4	6	6	6
1230	1	3	2	2	2	2	2	2	2	2	2	2	2	1	0	2	6	2	1	-2	-2	-2	2	-2	-2	-2	-2	-2	-2	-2	-2	-2	-2	-2	-2	5	3	1	1	-2	2	-2	-2	-2	2	2	8	8	8
1231	1	3	2	2	2	2	2	2	2	2	2	2	2	1	0	3	6	1	-2	-2	-2	-2	-2	-2	-2	-2	-2	-2	-2	-2	-2	-2	-2	-2	-2	-3	-3	4	-2	-2	-2	-2	-2	1	2	4	2	2	2
1232	1	3	2	2	2	2	2	2	2	2	2	2	2	1	0	2	8	1	-2	-2	-2	-2	-2	-2	-2	-2	-2	-2	-2	-2	-2	-2	-2	-2	-2	-3	-3	1	-2	-2	-2	-2	-2	1	2	4	6	7	6
1233	1	3	2	2	2	2	2	2	2	2	2	2	2	1	0	3	2	3	1	-2	-2	-2	-2	-2	-2	-2	-2	-2	-2	-2	-2	-2	-2	-2	-2	5	1	1	-2	1	-2	-2	-2	-2	2	4	2	2	1
1234	1	3	2	2	2	2	2	2	2	2	2	2	2	1	0	3	8	3	1	-2	-2	-2	-2	-2	-2	-2	-2	-2	-2	-2	-2	-2	-2	-2	-2	5	1	1	-2	1	-2	-2	-2	-2	2	2	2	2	2
1235	2	3	2	2	2	2	2	2	2	2	1	2	2	2	1	5	3	1	-2	-2	-2	-2	-2	-2	-2	-2	-2	-2	-2	-2	-2	-2	-2	-2	-2	-3	-3	1	-2	-2	-2	-2	-2	1	2	5	8	6	9
1236	2	3	2	2	2	2	2	2	2	2	2	2	2	1	0	6	2	1	-2	-2	-2	-2	-2	-2	-2	-2	-2	-2	-2	-2	-2	-2	-2	-2	-2	-3	-3	2	-2	-2	-2	-2	-2	1	2	4	7	7	7
1237	2	3	2	2	2	2	2	2	2	2	2	2	2	1	0	4	6	3	1	-2	-2	-2	-2	-2	-2	-2	-2	-2	-2	-2	-2	-2	-2	-2	2	6	1	1	-2	1	-2	-2	-2	-2	2	2	2	2	2
1238	2	3	2	2	2	2	2	2	2	2	2	2	2	1	0	5	2	2	1	-2	-2	-2	-2	-2	-2	-2	-2	-2	-2	-2	-2	-2	-2	-2	-2	5	1	1	1	-2	-2	-2	-2	-2	2	4	6	5	6
1239	1	3	2	1	2	2	2	2	2	2	2	2	2	2	1	5	4	3	1	2	-2	-2	3	-2	-2	-2	-2	-2	-2	-2	-2	-2	-2	-2	-2	5	2	1	2	1	-2	-2	-2	3	2	4	7	5	5
1240	2	3	2	2	2	2	2	2	2	2	2	2	2	1	0	4	8	3	-2	-2	-2	-2	-2	-2	1	-2	-2	-2	-2	-2	-2	-2	-2	-2	-2	5	2	4	1	-2	-2	-2	-2	-2	1	4	2	2	6
1241	1	3	1	2	2	2	2	2	2	2	2	2	2	2	1	2	3	3	1	-2	-2	-2	-2	2	-2	-2	-2	-2	-2	-2	-2	-2	-2	-2	-2	5	2	1	1	-2	-2	2	-2	-2	2	4	1	3	2
1242	1	3	2	2	2	2	1	2	2	2	2	2	2	2	1	2	8	1	-2	-2	-2	-2	-2	-2	-2	-2	-2	-2	-2	-2	-2	-2	-2	-2	-2	-3	-3	1	-2	-2	-2	1	-2	-2	2	4	5	4	3
1243	1	3	2	1	2	2	2	2	2	2	2	2	2	2	1	4	2	4	1	2	-2	-2	3	-2	-2	-2	-2	-2	-2	-2	-2	-2	-2	-2	-2	5	2	1	1	-2	-2	-2	-2	-2	2	3	4	4	5
1244	2	3	2	2	2	2	2	2	2	2	2	2	1	2	1	1	4	3	1	-2	-2	-2	-2	-2	-2	-2	-2	-2	-2	-2	-2	-2	-2	-2	-2	5	2	3	1	-2	-2	-2	-2	-2	2	3	3	3	3
1245	2	3	2	2	2	2	2	2	2	2	1	2	2	2	1	2	3	2	-2	-2	-2	-2	-2	-2	-2	-2	-2	-2	-2	-2	-2	-2	-2	-2	1	3	1	2	-2	-2	-2	1	-2	-2	2	3	5	6	5
1246	2	3	2	2	2	2	2	2	2	2	1	2	2	2	1	2	3	2	1	-2	-2	-2	-2	-2	-2	-2	-2	-2	-2	-2	-2	-2	-2	-2	-2	1	1	2	1	-2	-2	2	-2	-2	2	4	5	6	7
1247	2	3	2	2	2	2	2	2	2	2	2	2	2	1	0	2	4	1	-2	-2	-2	-2	-2	-2	-2	-2	-2	-2	-2	-2	-2	-2	-2	-2	-2	-3	-3	4	1	-2	-2	-2	-2	-2	2	4	4	8	7
1248	1	3	2	1	1	2	2	2	2	2	1	2	2	2	3	5	2	2	1	-2	-2	2	-2	-2	3	-2	-2	-2	-2	-2	-2	-2	-2	-2	-2	5	2	2	1	-2	-2	-2	-2	2	2	4	1	1	5
1249	1	3	1	2	2	2	2	2	2	2	2	2	2	2	1	2	6	2	1	-2	-2	-2	-2	-2	-2	-2	-2	-2	-2	-2	-2	-2	-2	-2	-2	1	2	2	1	-2	-2	-2	-2	-2	2	4	1	3	2
1250	1	3	2	1	2	2	2	2	2	2	2	2	2	2	1	2	2	4	1	2	-2	-2	3	-2	-2	-2	-2	-2	-2	4	-2	-2	-2	-2	-2	5	2	4	1	-2	-2	-2	-2	-2	2	5	10	10	8
1251	2	3	1	2	2	1	2	2	2	2	2	2	2	2	2	2	5	1	-2	-2	-2	-2	-2	-2	-2	-2	-2	-2	-2	-2	-2	-2	-2	-2	-2	-3	-3	1	1	-2	-2	-2	-2	2	2	4	4	5	4
1252	2	3	2	2	2	2	2	2	2	2	2	2	2	1	0	1	8	2	1	-2	-2	-2	-2	-2	-2	-2	-2	-2	-2	-2	-2	-2	-2	-2	-2	6	1	2	1	-2	-2	-2	-2	-2	2	3	1	1	1
1253	1	3	2	1	2	2	2	2	2	2	2	2	2	2	1	4	5	2	1	-2	-2	-2	-2	-2	-2	-2	-2	-2	-2	-2	-2	-2	-2	-2	-2	1	2	1	1	2	-2	-2	-2	-2	2	5	6	7	7
1254	1	3	2	1	2	2	2	2	2	2	2	2	1	2	2	1	8	4	1	-2	-2	-2	-2	-2	-2	-2	-2	-2	-2	-2	-2	-2	-2	-2	-2	6	1	4	-2	-2	-2	-2	-2	1	2	4	4	5	4
1255	1	3	2	2	2	2	2	1	2	2	2	2	2	2	1	4	2	3	1	-2	-2	-2	-2	-2	-2	-2	-2	-2	-2	-2	-2	-2	-2	-2	-2	6	1	1	1	-2	-2	-2	-2	-2	2	3	7	7	4
1256	1	3	1	1	2	2	2	2	2	2	2	2	1	2	3	5	2	2	1	-2	-2	-2	-2	-2	-2	-2	-2	-2	-2	-2	-2	-2	-2	-2	-2	1	1	2	-2	-2	-2	-2	-2	1	2	2	1	1	1
1257	2	3	1	2	2	2	2	2	2	2	2	2	2	2	1	4	2	3	1	-2	-2	-2	-2	-2	-2	-2	-2	-2	-2	-2	-2	-2	-2	-2	-2	5	1	1	-2	1	-2	-2	-2	-2	2	4	4	4	4
1258	2	3	1	2	2	2	2	2	2	2	2	2	2	2	1	5	2	1	-2	-2	-2	-2	-2	-2	-2	-2	-2	-2	-2	-2	-2	-2	-2	-2	-2	-3	-3	2	2	-2	-2	1	-2	-2	2	3	3	3	3
1259	2	3	2	2	2	2	2	2	2	2	1	2	2	2	1	4	2	4	1	-2	-2	-2	-2	-2	-2	-2	-2	-2	-2	-2	-2	-2	-2	-2	2	5	1	1	-2	-2	-2	1	-2	-2	2	4	7	7	4
1260	1	3	2	2	2	2	2	2	2	2	2	2	2	1	0	5	2	2	1	-2	-2	-2	-2	-2	-2	-2	-2	-2	-2	-2	-2	-2	-2	-2	-2	2	1	1	1	-2	-2	2	-2	-2	2	3	4	3	2
1261	2	3	2	2	2	2	2	2	2	1	2	2	2	2	1	5	2	3	1	2	3	-2	-2	-2	-2	-2	-2	-2	-2	-2	-2	4	5	-2	-2	6	2	1	-2	2	1	-2	-2	-2	2	4	4	4	4
1262	1	3	1	2	2	2	2	2	2	2	2	2	2	2	1	5	1	3	1	-2	-2	-2	-2	-2	-2	-2	-2	-2	-2	-2	-2	-2	-2	-2	-2	3	1	1	-2	1	-2	-2	-2	-2	2	4	2	2	3
1263	1	3	2	2	2	2	2	2	2	2	1	2	2	2	1	5	6	3	-2	-2	-2	-2	-2	-2	-2	-2	-2	-2	-2	-2	-2	-2	-2	2	1	5	2	3	2	-2	-2	-2	-2	1	2	4	1	1	1
1264	1	3	2	2	2	2	2	2	2	2	2	2	2	1	0	5	2	2	-2	1	-2	-2	-2	-2	-2	-2	-2	-2	-2	-2	-2	-2	-2	2	-2	5	1	2	-2	1	-2	-2	-2	-2	2	4	8	7	7
1265	1	3	2	2	1	2	2	2	2	2	2	2	2	2	1	2	2	2	1	-2	-2	-2	-2	-2	-2	-2	-2	-2	-2	-2	-2	-2	-2	-2	-2	4	1	1	-2	-2	-2	-2	-2	1	2	5	7	7	7
1266	1	3	2	2	1	2	2	2	2	2	2	2	2	2	1	2	2	2	1	-2	-2	-2	-2	-2	-2	-2	-2	-2	-2	-2	-2	-2	-2	-2	-2	4	1	1	-2	2	-2	-2	-2	1	2	7	7	7	7
1267	1	3	2	2	2	2	2	1	2	2	2	2	2	2	1	4	2	3	1	-2	-2	-2	-2	-2	-2	-2	-2	-2	-2	-2	-2	-2	-2	-2	-2	1	1	2	-2	2	-2	-2	-2	1	2	4	6	6	6
1268	1	3	2	2	2	2	2	2	2	2	2	2	2	1	0	5	2	4	1	-2	-2	-2	-2	-2	-2	-2	-2	-2	-2	-2	-2	-2	-2	-2	-2	6	3	1	1	3	-2	2	4	-2	2	4	6	6	6
1269	1	3	1	2	2	2	2	2	2	2	2	2	2	2	1	2	3	4	1	-2	-2	-2	-2	-2	-2	-2	-2	-2	-2	-2	-2	-2	-2	-2	-2	6	2	1	-2	-2	-2	1	-2	-2	2	3	4	4	4
1270	2	3	2	2	2	2	2	2	2	2	2	2	2	1	0	2	8	4	-2	-2	-2	-2	-2	-2	-2	-2	-2	-2	-2	-2	-2	-2	-2	-2	1	6	2	1	-2	-2	-2	-2	-2	1	2	1	1	1	3
1271	1	3	2	2	2	2	2	2	2	2	2	2	2	1	0	4	1	4	1	-2	-2	-2	-2	-2	-2	-2	-2	-2	-2	-2	-2	-2	-2	-2	-2	2	2	1	-2	-2	-2	1	-2	-2	2	2	4	4	5
1272	1	3	2	2	2	2	2	2	2	2	2	2	2	1	0	4	1	4	1	-2	-2	-2	-2	-2	-2	-2	-2	-2	-2	-2	-2	-2	-2	-2	-2	3	2	1	-2	-2	-2	1	-2	-2	2	2	4	4	5
1273	1	3	1	2	2	2	2	2	2	2	1	2	2	2	2	5	1	2	1	-2	-2	-2	-2	-2	-2	-2	-2	-2	-2	-2	-2	-2	-2	-2	-2	1	1	1	-2	-2	1	-2	-2	-2	2	5	7	6	6
1274	2	3	2	2	2	2	2	2	2	2	1	2	2	2	1	5	1	2	1	-2	-2	-2	-2	-2	-2	-2	-2	-2	-2	-2	-2	-2	-2	-2	-2	1	1	2	-2	-2	-2	-2	-2	1	2	2	4	4	4
1275	1	3	2	2	2	2	2	2	2	2	2	2	2	1	0	5	1	3	1	-2	-2	-2	-2	-2	-2	-2	-2	-2	-2	2	-2	-2	-2	-2	-2	5	2	1	2	1	-2	-2	-2	-2	2	2	9	9	8
1276	2	3	2	2	2	2	2	2	2	2	2	2	2	1	0	5	1	4	1	-2	-2	-2	2	3	4	-2	-2	-2	-2	5	-2	-2	-2	-2	-2	6	4	1	1	-2	-2	-2	-2	-2	2	4	4	4	4
1277	2	3	2	1	2	2	2	2	2	2	2	2	2	2	1	4	1	2	1	-2	-2	-2	-2	-2	-2	-2	-2	-2	-2	-2	-2	-2	-2	-2	-2	1	1	1	-2	1	-2	-2	-2	-2	2	2	2	2	2
1278	1	3	1	2	2	2	2	2	2	2	2	2	2	2	1	3	10	2	1	-2	-2	-2	-2	-2	-2	-2	-2	-2	-2	-2	-2	-2	-2	-2	-2	2	2	3	1	-2	-2	-2	-2	-2	2	2	2	2	2
1279	1	3	1	2	2	2	2	2	2	2	2	2	2	2	1	4	3	2	-2	-2	-2	-2	-2	-2	-2	-2	-2	-2	-2	-2	-2	-2	-2	1	-2	5	1	1	-2	-2	-2	1	-2	-2	2	3	7	5	5
1280	1	3	1	2	2	2	2	2	2	2	2	2	2	2	1	4	3	2	-2	-2	-2	-2	-2	-2	-2	-2	-2	-2	-2	-2	-2	-2	-2	1	-2	1	1	1	-2	-2	-2	1	-2	-2	2	3	4	3	4
1281	1	3	1	2	2	2	2	2	2	2	2	2	2	2	1	4	3	2	-2	-2	-2	-2	-2	-2	-2	-2	-2	-2	-2	-2	-2	-2	-2	1	-2	2	1	1	1	2	-2	-2	-2	-2	2	3	4	6	9
1282	1	3	1	2	2	2	2	2	2	2	2	2	2	2	1	4	3	2	-2	-2	-2	-2	-2	-2	-2	-2	-2	-2	-2	-2	-2	-2	-2	-2	1	1	1	4	-2	-2	1	2	-2	-2	2	4	3	5	4
1283	1	3	1	2	2	2	2	2	2	2	2	2	2	2	1	4	3	1	-2	-2	-2	-2	-2	-2	-2	-2	-2	-2	-2	-2	-2	-2	-2	-2	-2	-3	-3	1	-2	1	-2	-2	-2	-2	2	1	1	1	1
1284	1	3	2	2	2	2	2	2	2	2	2	2	2	1	0	5	2	1	-2	-2	-2	-2	-2	-2	-2	-2	-2	-2	-2	-2	-2	-2	-2	-2	-2	-3	-3	2	1	-2	-2	-2	-2	-2	2	5	6	6	8
1285	1	3	2	2	2	2	2	2	2	2	1	2	2	2	1	1	8	4	1	-2	-2	-2	-2	-2	-2	-2	-2	-2	-2	-2	-2	-2	-2	-2	-2	5	3	4	-2	-2	-2	-2	-2	1	2	3	4	4	5
1286	1	3	2	2	1	2	2	2	2	2	2	2	2	2	1	3	5	3	1	-2	-2	-2	-2	-2	-2	-2	-2	-2	-2	-2	-2	-2	-2	-2	-2	2	1	1	1	-2	-2	-2	-2	-2	2	2	2	1	2
1287	1	3	2	2	2	2	2	2	2	2	2	2	2	1	0	1	4	2	1	3	-2	-2	-2	-2	-2	-2	-2	-2	-2	-2	2	-2	-2	-2	-2	2	1	3	-2	1	-2	-2	-2	-2	2	4	5	5	4
1288	2	3	2	2	2	2	2	2	2	2	2	2	2	1	0	4	3	2	1	-2	-2	-2	-2	-2	-2	-2	-2	-2	-2	-2	-2	-2	-2	-2	2	5	1	1	-2	-2	-2	-2	-2	1	2	4	4	4	4
1289	1	3	1	2	2	2	2	2	2	2	2	2	2	2	1	3	3	1	-2	-2	-2	-2	-2	-2	-2	-2	-2	-2	-2	-2	-2	-2	-2	-2	-2	-3	-3	1	-2	-2	-2	-2	-2	1	2	5	6	7	8
1290	2	3	1	2	2	2	2	2	2	2	2	2	2	2	1	4	10	2	1	-2	-2	-2	-2	-2	-2	-2	-2	-2	-2	-2	-2	-2	-2	-2	-2	1	1	3	1	-2	-2	-2	-2	-2	2	5	10	10	10
1291	1	3	1	1	2	2	2	2	2	2	2	2	1	2	3	5	1	4	-2	-2	-2	-2	-2	-2	1	-2	-2	-2	-2	-2	-2	-2	-2	-2	-2	6	2	2	1	-2	-2	-2	-2	2	2	4	6	6	6
1292	2	3	2	2	2	2	2	2	2	2	2	2	2	1	0	1	4	2	1	-2	-2	-2	-2	-2	-2	-2	-2	-2	-2	-2	-2	-2	-2	-2	-2	1	1	1	-2	-2	-2	1	-2	-2	2	4	3	3	3
1293	1	3	1	2	2	2	2	2	2	2	2	2	2	2	1	2	2	1	-2	-2	-2	-2	-2	-2	-2	-2	-2	-2	-2	-2	-2	-2	-2	-2	-2	-3	-3	2	-2	-2	-2	-2	-2	1	2	4	11	11	10
1294	2	3	2	2	2	2	2	1	2	2	2	2	2	2	1	3	8	4	1	2	-2	-2	-2	-2	-2	-2	-2	-2	-2	-2	-2	-2	-2	-2	3	4	1	2	1	-2	-2	-2	-2	-2	2	3	2	2	2
1295	1	3	2	2	2	2	2	2	2	2	2	2	2	1	0	3	10	2	-2	-2	-2	-2	-2	-2	-2	-2	-2	-2	-2	-2	-2	-2	-2	1	-2	6	3	1	-2	-2	1	-2	-2	-2	2	4	9	6	6
1296	2	3	2	1	1	1	2	2	2	2	1	2	2	2	4	5	1	3	-2	-2	-2	-2	-2	-2	-2	-2	-2	-2	-2	-2	-2	1	-2	-2	-2	5	2	2	-2	-2	1	2	-2	-2	1	4	7	7	9
1297	2	5	2	2	2	2	2	2	2	2	2	2	2	1	0	1	10	4	1	-2	-2	-2	-2	-2	-2	-2	-2	-2	-2	-2	-2	-2	-2	-2	-2	5	1	1	-2	1	-2	-2	-2	-2	2	4	4	4	4
1298	1	5	1	2	2	2	2	2	2	2	2	2	1	2	2	5	10	4	1	-2	-2	-2	-2	-2	-2	-2	-2	-2	-2	-2	-2	-2	-2	-2	-2	5	1	1	-2	1	-2	-2	-2	-2	2	4	4	4	4
1299	1	3	1	2	2	2	2	2	2	2	2	2	2	2	1	4	3	3	1	-2	-2	-2	-2	-2	-2	-2	-2	-2	-2	-2	-2	-2	-2	-2	-2	5	2	3	-2	-2	-2	1	-2	-2	2	4	8	8	7
1300	2	3	2	2	2	2	2	2	2	2	2	2	2	1	0	2	4	2	1	-2	-2	-2	-2	-2	-2	-2	-2	-2	-2	-2	-2	-2	2	-2	-2	5	1	2	-2	-2	-2	-2	-2	1	2	4	4	6	6
1301	1	4	1	2	2	2	2	2	2	2	2	2	2	2	1	5	10	4	1	-2	-2	-2	-2	-2	-2	-2	-2	-2	-2	-2	-2	-2	-2	-2	-2	5	3	2	1	-2	-2	-2	-2	-2	2	4	8	9	8
1302	1	3	2	2	2	2	2	2	2	2	2	2	1	2	1	1	4	2	-2	-2	-2	-2	-2	-2	-2	-2	-2	-2	-2	-2	-2	-2	-2	1	-2	5	1	4	-2	-2	-2	-2	1	-2	2	2	1	1	2
1303	1	3	2	2	2	2	2	2	2	2	2	2	2	1	0	4	8	1	-2	-2	-2	-2	-2	-2	-2	-2	-2	-2	-2	-2	-2	-2	-2	-2	-2	-3	-3	1	1	-2	-2	-2	-2	-2	2	5	8	7	6
1304	2	3	2	2	2	2	2	2	2	2	1	1	1	2	3	2	8	2	-2	-2	-2	-2	-2	-2	-2	-2	-2	-2	-2	-2	1	-2	-2	-2	-2	5	1	1	1	-2	-2	-2	-2	2	1	5	3	3	4
1305	1	3	2	2	2	2	2	2	2	2	2	2	1	2	1	1	4	2	-2	1	-2	-2	-2	-2	-2	-2	-2	-2	-2	-2	-2	-2	-2	-2	-2	5	1	4	-2	-2	-2	-2	1	-2	2	1	1	1	1
1306	1	3	2	2	2	2	2	2	2	2	2	2	1	2	1	1	4	2	-2	1	-2	-2	-2	-2	-2	-2	-2	-2	-2	-2	-2	-2	-2	-2	-2	5	2	4	-2	-2	-2	-2	1	-2	2	1	1	1	1
1307	2	3	2	2	2	2	2	2	2	2	2	2	2	1	0	3	8	2	2	-2	-2	-2	1	-2	-2	-2	-2	-2	-2	-2	-2	-2	-2	-2	3	1	1	3	-2	1	-2	-2	2	-2	2	3	7	6	6
1308	2	3	2	2	2	2	2	2	2	2	2	2	2	1	0	3	6	2	1	-2	-2	-2	-2	-2	-2	-2	-2	-2	-2	-2	-2	-2	-2	2	-2	6	1	1	1	4	-2	-2	3	2	2	3	2	2	4
1309	2	3	2	2	2	1	2	2	2	2	2	2	2	2	1	1	10	2	1	-2	-2	-2	-2	-2	-2	-2	-2	-2	-2	-2	-2	-2	-2	-2	-2	5	2	3	1	-2	-2	-2	-2	-2	2	2	1	1	6
1310	1	3	1	2	2	2	2	2	2	2	2	2	2	2	1	2	8	2	1	-2	-2	-2	-2	-2	-2	-2	-2	-2	-2	-2	-2	-2	-2	-2	2	6	2	2	-2	1	-2	-2	-2	-2	2	3	3	3	3
1311	1	3	2	2	2	2	2	2	2	2	2	2	2	1	0	2	2	2	1	-2	-2	-2	-2	-2	-2	-2	-2	-2	-2	-2	-2	-2	-2	-2	-2	1	2	1	1	-2	-2	-2	-2	-2	2	3	1	1	2
1312	2	3	2	2	2	2	2	2	2	2	2	2	2	1	0	5	6	1	-2	-2	-2	-2	-2	-2	-2	-2	-2	-2	-2	-2	-2	-2	-2	-2	-2	-3	-3	1	-2	-2	-2	1	-2	-2	2	4	6	6	6
1313	2	3	2	2	2	2	2	2	2	2	2	2	2	1	0	6	1	1	-2	-2	-2	-2	-2	-2	-2	-2	-2	-2	-2	-2	-2	-2	-2	-2	-2	-3	-3	2	-2	-2	-2	-2	-2	1	2	4	1	1	1
1314	2	3	2	2	2	2	2	2	2	2	2	2	2	1	0	5	8	2	-2	-2	-2	-2	-2	-2	-2	-2	-2	-2	-2	-2	-2	-2	-2	-2	1	1	1	2	-2	-2	-2	-2	-2	1	2	5	6	6	2
1315	1	3	2	1	2	2	2	2	2	2	2	2	2	2	1	1	2	4	-2	-2	-2	-2	-2	-2	-2	-2	-2	-2	-2	-2	-2	-2	-2	-2	1	6	1	2	-2	-2	-2	-2	-2	1	2	4	6	6	6
1316	1	4	1	2	2	2	2	2	2	2	2	2	2	2	1	1	8	2	1	-2	-2	-2	-2	-2	-2	-2	-2	-2	-2	-2	-2	-2	-2	-2	-2	6	1	1	2	-2	-2	-2	-2	1	2	3	3	3	4
1317	2	3	2	2	2	2	2	2	2	2	2	2	2	1	0	5	1	4	1	-2	-2	-2	-2	-2	-2	-2	-2	-2	-2	-2	-2	-2	-2	-2	2	6	1	3	-2	-2	-2	-2	-2	1	2	3	4	4	4
1318	1	3	1	2	1	2	2	2	2	2	2	2	2	2	2	5	5	2	1	-2	2	-2	3	-2	-2	-2	-2	-2	-2	-2	-2	-2	-2	-2	-2	1	1	1	1	-2	-2	-2	-2	2	2	2	3	3	3
1319	2	3	2	2	2	2	2	2	2	2	2	2	2	1	0	5	1	4	1	-2	-2	-2	-2	-2	-2	-2	-2	-2	-2	-2	-2	-2	-2	-2	2	6	1	3	-2	-2	-2	-2	-2	1	2	3	4	4	4
1320	1	3	2	2	2	2	2	2	2	2	2	2	2	1	0	2	6	4	1	-2	-2	-2	-2	-2	-2	-2	-2	-2	-2	-2	-2	-2	-2	-2	-2	6	2	1	1	2	-2	3	-2	-2	2	3	3	3	3
1321	2	4	1	2	2	2	2	2	2	2	2	2	2	2	1	2	2	3	1	-2	-2	-2	-2	2	-2	-2	-2	-2	-2	-2	-2	-2	-2	-2	-2	3	4	4	1	2	-2	-2	-2	-2	2	4	4	4	4
1322	2	4	2	2	2	2	2	2	2	2	2	2	2	1	0	1	8	4	-2	-2	-2	-2	-2	-2	-2	-2	-2	-2	-2	-2	-2	-2	-2	-2	1	6	3	1	1	2	-2	3	-2	-2	2	3	3	3	3
1323	2	3	2	1	2	2	2	2	2	2	2	2	2	2	1	2	1	4	-2	-2	-2	-2	-2	1	-2	-2	-2	-2	-2	2	-2	-2	-2	-2	-2	6	2	1	-2	1	-2	-2	-2	-2	2	2	9	10	10
1324	2	3	2	1	2	2	2	2	2	2	2	2	2	2	1	1	4	2	1	-2	-2	-2	-2	-2	-2	-2	-2	-2	-2	-2	-2	-2	-2	-2	-2	1	4	2	1	-2	-2	-2	-2	-2	2	2	3	3	4
1325	1	3	2	2	2	2	2	2	2	2	2	2	2	1	0	4	6	2	2	-2	-2	-2	-2	-2	-2	-2	-2	-2	-2	-2	1	-2	-2	-2	-2	5	1	1	-2	1	-2	-2	-2	2	2	5	4	5	4
1326	2	5	1	1	2	2	2	2	2	2	1	2	2	2	3	1	10	4	1	-2	-2	-2	-2	3	2	-2	-2	-2	-2	-2	-2	-2	-2	-2	-2	5	1	4	1	2	-2	-2	-2	3	2	4	4	5	1
1327	2	4	2	2	2	2	2	2	2	2	2	2	2	1	0	1	10	4	1	-2	-2	-2	-2	-2	-2	-2	-2	-2	-2	-2	-2	-2	-2	-2	-2	5	2	1	1	3	6	4	5	2	2	4	6	6	6
1328	2	4	2	2	2	2	2	2	2	2	2	2	2	1	0	1	8	1	-2	-2	-2	-2	-2	-2	-2	-2	-2	-2	-2	-2	-2	-2	-2	-2	-2	-3	-3	1	-2	1	-2	-2	-2	-2	2	11	11	7	9
1329	2	4	2	2	2	2	2	2	2	2	1	2	2	2	1	1	5	1	-2	-2	-2	-2	-2	-2	-2	-2	-2	-2	-2	-2	-2	-2	-2	-2	-2	-3	-3	4	2	1	-2	-2	-2	-2	2	4	6	7	6
1330	1	4	1	2	2	2	2	2	1	2	2	2	2	2	2	1	8	1	-2	-2	-2	-2	-2	-2	-2	-2	-2	-2	-2	-2	-2	-2	-2	-2	-2	-3	-3	1	-2	-2	-2	-2	-2	1	2	4	3	5	6
1331	2	3	1	1	1	2	2	2	2	2	2	2	1	2	4	3	10	3	1	-2	-2	-2	-2	-2	-2	-2	-2	-2	-2	-2	-2	-2	-2	-2	-2	5	1	2	1	-2	-2	2	-2	-2	2	4	5	5	6
1332	1	5	1	2	2	1	2	1	2	2	2	2	2	2	3	5	10	4	1	-2	-2	-2	-2	-2	2	-2	-2	-2	-2	-2	-2	-2	-2	-2	-2	6	3	5	-2	1	-2	-2	-2	2	2	3	10	10	9
1333	2	3	2	2	2	2	2	2	2	2	2	2	2	1	0	1	8	4	1	-2	-2	-2	-2	-2	-2	-2	-2	-2	-2	-2	-2	-2	-2	-2	-2	6	2	4	-2	-2	-2	1	-2	-2	2	3	6	6	6
1334	2	3	2	2	2	2	2	2	2	2	2	2	2	1	0	5	3	2	1	-2	-2	-2	2	-2	-2	-2	-2	-2	-2	-2	-2	-2	-2	-2	-2	1	2	4	1	-2	-2	-2	-2	-2	2	4	4	3	3
1335	2	3	2	2	2	2	2	2	2	1	2	2	2	2	1	3	4	1	-2	-2	-2	-2	-2	-2	-2	-2	-2	-2	-2	-2	-2	-2	-2	-2	-2	-3	-3	3	-2	-2	-2	-2	-2	1	1	3	2	6	6
1336	1	3	2	2	2	2	2	2	2	2	2	2	2	1	0	4	4	2	1	-2	-2	-2	-2	-2	-2	-2	-2	-2	-2	2	-2	-2	-2	3	-2	5	2	2	1	-2	-2	2	-2	-2	2	4	2	3	3
1337	2	3	2	2	2	2	2	2	2	2	2	2	2	1	0	1	4	1	-2	-2	-2	-2	-2	-2	-2	-2	-2	-2	-2	-2	-2	-2	-2	-2	-2	-3	-3	2	-2	-2	-2	-2	-2	1	2	5	5	5	5
1338	2	3	2	2	2	2	2	2	2	2	2	2	2	1	0	3	8	2	1	-2	-2	-2	-2	2	-2	-2	-2	-2	-2	-2	-2	-2	-2	3	-2	3	1	2	1	2	-2	-2	-2	3	2	4	4	4	3
1339	2	3	2	2	2	2	2	2	2	2	2	2	2	1	0	1	4	1	-2	-2	-2	-2	-2	-2	-2	-2	-2	-2	-2	-2	-2	-2	-2	-2	-2	-3	-3	1	-2	-2	-2	-2	-2	1	2	5	5	5	5
1340	2	3	2	2	2	2	2	2	2	2	2	2	2	1	0	5	8	4	1	-2	-2	-2	-2	-2	-2	-2	-2	-2	-2	-2	-2	-2	-2	-2	-2	6	1	4	-2	-2	-2	1	-2	-2	2	4	3	4	4
1341	1	3	2	2	2	2	2	2	2	2	2	2	2	1	0	5	2	3	1	-2	-2	-2	2	-2	-2	3	-2	-2	-2	-2	-2	-2	-2	-2	-2	2	2	1	-2	1	-2	-2	-2	2	2	5	4	5	5
1342	2	3	2	2	2	2	2	2	2	2	2	2	2	1	0	5	1	2	1	-2	-2	-2	-2	-2	-2	-2	-2	-2	-2	-2	-2	-2	-2	-2	-2	6	2	1	1	-2	-2	-2	-2	-2	2	2	1	3	3
1343	2	3	2	2	2	2	2	2	2	2	2	2	2	1	0	4	8	4	1	-2	-2	-2	-2	-2	-2	-2	-2	-2	-2	-2	-2	-2	-2	-2	-2	6	4	1	-2	-2	-2	-2	-2	1	2	4	1	4	4
1344	2	3	2	2	2	2	2	2	2	2	2	2	2	1	0	1	4	4	1	-2	-2	-2	-2	-2	-2	-2	-2	-2	-2	-2	-2	-2	-2	-2	-2	5	1	1	1	-2	-2	-2	-2	-2	2	3	3	4	3
1345	2	3	2	2	2	2	2	2	2	2	2	2	2	1	0	3	4	1	-2	-2	-2	-2	-2	-2	-2	-2	-2	-2	-2	-2	-2	-2	-2	-2	-2	-3	-3	2	1	-2	-2	-2	-2	-2	2	5	5	5	4
1346	1	3	1	2	2	2	2	2	2	2	2	2	2	2	1	2	6	3	1	-2	-2	-2	-2	-2	-2	-2	-2	-2	-2	-2	-2	-2	-2	-2	-2	6	1	2	-2	1	-2	-2	-2	-2	2	4	9	7	7
1347	2	3	2	2	2	2	2	2	2	2	2	2	2	1	0	4	4	1	-2	-2	-2	-2	-2	-2	-2	-2	-2	-2	-2	-2	-2	-2	-2	-2	-2	-3	-3	1	-2	-2	-2	-2	-2	1	2	4	6	6	6
1348	2	3	2	2	2	2	2	2	2	2	2	2	2	1	0	1	4	1	-2	-2	-2	-2	-2	-2	-2	-2	-2	-2	-2	-2	-2	-2	-2	-2	-2	-3	-3	1	-2	-2	-2	-2	-2	1	2	8	6	6	6
1349	2	4	2	2	2	2	2	2	2	2	2	2	1	2	1	1	8	2	1	-2	-2	-2	-2	-2	-2	-2	-2	-2	-2	-2	-2	-2	-2	-2	2	5	1	3	-2	-2	-2	-2	-2	1	2	4	4	6	4
1350	2	3	2	2	2	2	2	2	2	2	2	2	2	1	0	4	8	4	1	-2	-2	-2	-2	-2	-2	-2	-2	-2	-2	-2	-2	-2	-2	-2	-2	5	1	2	-2	-2	-2	-2	-2	1	2	4	5	5	5
1351	1	3	2	2	2	2	2	2	2	2	2	2	2	1	0	5	2	1	-2	-2	-2	-2	-2	-2	-2	-2	-2	-2	-2	-2	-2	-2	-2	-2	-2	-3	-3	1	-2	1	-2	-2	-2	-2	2	4	7	7	7
1352	2	4	1	2	2	2	2	2	2	2	2	2	2	2	1	1	10	4	1	-2	-2	-2	-2	-2	-2	-2	-2	-2	-2	-2	-2	-2	-2	-2	-2	6	2	4	1	-2	-2	-2	-2	-2	1	4	2	2	4
1353	2	3	2	2	2	2	2	2	2	2	2	2	2	1	0	4	4	1	-2	-2	-2	-2	-2	-2	-2	-2	-2	-2	-2	-2	-2	-2	-2	-2	-2	-3	-3	5	1	-2	-2	-2	-2	-2	2	5	6	6	6
1354	2	5	1	2	2	2	2	2	2	2	2	2	2	2	1	1	10	4	1	-2	-2	-2	-2	-2	-2	-2	-2	-2	-2	-2	-2	-2	-2	-2	-2	6	3	4	1	-2	-2	-2	-2	-2	1	4	2	3	4
1355	1	4	1	1	1	2	2	1	1	1	1	1	2	2	8	6	1	1	-2	-2	-2	-2	-2	-2	-2	-2	-2	-2	-2	-2	-2	-2	-2	-2	-2	-3	-3	1	5	4	6	3	2	1	1	1	1	8	1
1356	1	3	2	2	2	2	2	2	2	2	2	2	2	1	0	5	6	2	-2	-2	-2	-2	1	-2	-2	-2	-2	-2	-2	-2	-2	-2	-2	-2	-2	5	4	3	1	-2	-2	-2	-2	2	2	4	1	1	6
1357	2	3	2	2	2	2	2	2	2	2	2	2	2	1	0	2	4	2	1	-2	-2	-2	-2	-2	-2	-2	-2	-2	-2	-2	-2	-2	-2	-2	-2	5	2	1	1	-2	-2	-2	-2	-2	2	3	1	1	1
1358	2	3	2	2	2	2	2	2	2	2	2	2	2	1	0	5	1	1	-2	-2	-2	-2	-2	-2	-2	-2	-2	-2	-2	-2	-2	-2	-2	-2	-2	-3	-3	2	-2	-2	-2	-2	1	-2	2	5	5	5	5
1359	2	3	2	2	2	2	2	2	2	2	2	2	2	1	0	5	2	1	-2	-2	-2	-2	-2	-2	-2	-2	-2	-2	-2	-2	-2	-2	-2	-2	-2	-3	-3	1	-2	-2	-2	-2	-2	1	2	4	6	6	6
1360	1	3	2	2	2	2	2	2	2	2	1	2	2	2	1	1	5	3	1	-2	-2	-2	-2	-2	-2	-2	-2	-2	-2	-2	-2	-2	-2	-2	-2	2	1	1	-2	1	-2	-2	-2	-2	2	4	6	6	6
1361	2	3	2	2	2	2	2	2	2	2	2	2	2	1	0	5	2	1	-2	-2	-2	-2	-2	-2	-2	-2	-2	-2	-2	-2	-2	-2	-2	-2	-2	-3	-3	2	4	5	-2	1	2	3	2	3	6	6	6
1362	2	3	2	2	2	2	2	2	2	2	2	2	2	1	0	4	8	4	1	-2	-2	-2	-2	-2	-2	-2	-2	-2	-2	-2	-2	-2	-2	2	-2	6	1	1	-2	-2	-2	1	-2	-2	2	2	1	1	1
1363	2	5	1	2	2	2	2	2	2	2	2	2	2	2	1	1	10	4	1	-2	-2	-2	-2	-2	-2	-2	-2	-2	-2	-2	-2	-2	-2	-2	-2	5	2	3	1	-2	-2	-2	-2	-2	2	3	4	3	3
1364	2	3	2	2	2	2	2	2	2	2	2	2	2	1	0	1	8	2	1	-2	-2	-2	-2	-2	-2	-2	-2	-2	-2	-2	-2	-2	2	-2	-2	1	1	1	1	-2	-2	-2	-2	2	1	4	9	7	7
1365	2	3	2	2	2	2	2	2	2	2	2	2	2	1	0	1	8	4	-2	-2	-2	-2	-2	-2	-2	-2	-2	-2	-2	-2	-2	-2	-2	-2	1	4	1	2	-2	-2	-2	-2	-2	1	2	4	4	6	3
1366	1	3	2	2	2	2	2	2	2	2	2	2	2	1	0	5	1	1	-2	-2	-2	-2	-2	-2	-2	-2	-2	-2	-2	-2	-2	-2	-2	-2	-2	-3	-3	2	-2	-2	-2	1	-2	-2	2	4	6	6	6
1367	2	3	2	2	2	2	2	2	2	2	2	2	2	1	0	3	8	2	2	-2	-2	-2	-2	-2	-2	-2	-2	-2	-2	-2	-2	1	-2	-2	-2	5	1	1	-2	-2	-2	-2	-2	1	2	4	1	4	3
1368	2	3	2	2	2	2	2	2	2	2	2	2	2	1	0	5	1	2	-2	-2	-2	-2	-2	-2	-2	-2	-2	-2	-2	-2	-2	-2	-2	-2	1	4	1	1	-2	-2	-2	-2	-2	1	2	3	4	4	5
1369	2	3	2	2	1	2	2	2	2	2	2	2	2	2	1	4	8	1	-2	-2	-2	-2	-2	-2	-2	-2	-2	-2	-2	-2	-2	-2	-2	-2	-2	-3	-3	4	-2	-2	-2	-2	-2	1	2	11	11	11	11
1370	2	3	2	2	2	2	2	2	2	2	2	2	2	1	0	5	3	3	-2	-2	-2	-2	-2	-2	-2	-2	-2	-2	-2	-2	-2	-2	1	-2	-2	6	3	2	1	-2	-2	-2	-2	-2	2	3	3	4	5
1371	2	3	2	2	2	2	2	2	2	2	2	2	2	1	0	1	8	2	1	-2	-2	-2	-2	-2	-2	-2	-2	-2	-2	-2	-2	-2	-2	-2	-2	1	1	3	-2	-2	-2	-2	-2	1	2	3	3	6	3
1372	2	3	2	2	2	2	2	2	2	2	2	2	2	1	0	1	10	4	1	-2	-2	-2	-2	-2	-2	-2	-2	-2	-2	-2	-2	-2	-2	-2	-2	5	2	1	-2	-2	-2	1	-2	-2	2	4	1	1	1
1373	1	3	2	1	2	2	2	2	2	2	2	2	2	2	1	5	1	1	-2	-2	-2	-2	-2	-2	-2	-2	-2	-2	-2	-2	-2	-2	-2	-2	-2	-3	-3	1	1	-2	-2	-2	-2	-2	2	4	4	4	4
1374	2	3	2	2	2	2	2	2	2	2	2	2	2	1	0	3	2	3	-2	-2	-2	-2	-2	1	-2	-2	-2	-2	-2	-2	-2	-2	2	-2	-2	6	2	3	-2	1	-2	-2	-2	2	2	4	6	7	6
1375	2	3	2	2	2	2	2	2	2	2	2	2	2	1	0	3	3	4	-2	-2	-2	-2	-2	-2	-2	-2	-2	-2	-2	-2	-2	1	-2	-2	-2	5	2	1	-2	-2	1	-2	-2	-2	1	4	2	2	4
1376	1	3	2	2	2	2	2	2	2	2	2	2	2	1	0	2	2	4	1	-2	-2	-2	-2	-2	-2	-2	-2	-2	-2	-2	-2	-2	-2	2	-2	5	2	3	-2	1	-2	-2	-2	-2	2	3	6	7	7
1377	2	3	2	2	2	2	2	2	2	2	2	2	2	1	0	2	4	1	-2	-2	-2	-2	-2	-2	-2	-2	-2	-2	-2	-2	-2	-2	-2	-2	-2	-3	-3	4	-2	-2	-2	1	-2	-2	2	5	8	8	8
1378	2	3	1	2	2	2	2	2	2	2	2	2	2	2	1	2	10	4	1	-2	-2	-2	-2	-2	-2	-2	-2	-2	-2	-2	-2	-2	-2	-2	-2	5	3	1	1	-2	-2	-2	-2	-2	2	4	6	6	6
1379	1	3	2	2	1	2	2	2	2	2	2	2	2	2	1	3	3	3	1	-2	-2	-2	-2	-2	-2	-2	-2	-2	-2	2	-2	-2	-2	3	-2	1	2	3	-2	1	-2	2	-2	-2	2	4	8	8	9
1380	1	3	1	2	2	2	2	2	2	2	2	2	2	2	1	3	8	4	1	2	-2	-2	-2	-2	-2	-2	-2	-2	-2	-2	3	-2	-2	-2	-2	5	2	1	1	-2	-2	-2	-2	2	2	4	3	7	9
1381	1	4	2	2	1	2	2	2	2	2	2	2	2	2	1	3	10	4	1	-2	-2	-2	-2	-2	-2	-2	-2	-2	-2	-2	-2	-2	-2	-2	-2	6	4	1	1	-2	-2	-2	-2	-2	2	4	5	7	6
1382	2	3	2	2	1	2	2	2	2	2	2	2	2	2	1	5	10	4	1	-2	-2	-2	-2	-2	-2	-2	-2	-2	-2	-2	-2	-2	-2	-2	-2	5	3	1	1	2	-2	-2	-2	-2	2	3	1	1	1
1383	2	3	2	2	1	2	2	2	2	2	2	2	2	2	1	5	10	4	1	-2	-2	-2	-2	-2	-2	-2	-2	-2	-2	-2	-2	-2	-2	-2	-2	6	3	1	1	2	-2	-2	-2	-2	2	2	1	1	1
1384	2	5	1	2	2	2	1	2	2	2	2	2	2	2	2	3	10	4	1	-2	-2	-2	-2	-2	-2	-2	-2	-2	-2	-2	-2	-2	-2	-2	-2	6	4	3	1	-2	-2	-2	-2	-2	2	4	6	6	6
1385	2	3	2	2	2	2	2	2	2	2	2	2	2	1	0	2	1	4	-2	-2	-2	-2	-2	-2	-2	-2	-2	-2	-2	-2	-2	-2	-2	-2	1	5	2	1	1	-2	-2	-2	-2	-2	2	4	4	4	4
1386	2	3	1	2	2	2	2	2	2	2	2	2	2	2	1	1	8	2	1	-2	-2	-2	-2	-2	-2	-2	-2	-2	-2	-2	-2	-2	-2	-2	-2	5	2	3	-2	-2	-2	1	-2	-2	2	3	2	2	2
1387	1	3	1	2	2	2	2	2	2	2	2	2	2	2	1	5	2	2	-2	-2	-2	-2	1	-2	-2	-2	-2	-2	-2	-2	-2	-2	-2	-2	-2	5	3	2	-2	-2	-2	-2	1	-2	2	4	7	7	7
1388	2	3	2	2	2	2	2	2	2	2	1	2	2	2	1	4	10	3	-2	-2	-2	-2	-2	1	-2	-2	-2	-2	-2	-2	-2	-2	-2	-2	-2	5	2	1	-2	1	-2	-2	2	-2	1	3	2	2	2
1389	2	3	2	2	2	2	2	2	2	2	2	2	2	1	0	5	2	2	-2	-2	-2	-2	-2	-2	-2	-2	-2	-2	-2	-2	1	-2	-2	-2	-2	4	2	3	-2	-2	-2	-2	-2	1	1	4	6	5	5
1390	2	3	2	2	2	2	2	2	2	2	2	2	2	1	0	5	2	1	-2	-2	-2	-2	-2	-2	-2	-2	-2	-2	-2	-2	-2	-2	-2	-2	-2	-3	-3	3	2	-2	-2	-2	-2	1	2	4	1	5	5
1391	2	3	2	2	2	2	2	2	2	2	2	2	2	1	0	2	10	2	1	-2	-2	-2	-2	-2	-2	-2	-2	-2	-2	-2	-2	-2	-2	-2	-2	5	1	3	1	-2	-2	-2	-2	-2	2	4	1	2	2
1392	2	3	2	2	2	2	2	2	2	2	2	2	2	1	0	3	4	2	-2	-2	-2	-2	-2	-2	-2	1	-2	-2	-2	-2	-2	-2	-2	-2	-2	6	3	1	-2	1	-2	-2	-2	-2	1	2	6	4	6
1393	2	3	2	2	2	2	2	2	2	2	2	2	2	1	0	3	4	2	1	-2	-2	-2	-2	-2	-2	-2	-2	-2	-2	-2	-2	-2	-2	-2	-2	5	1	1	-2	-2	-2	1	-2	-2	2	4	7	7	6
1394	2	5	1	2	1	2	2	2	2	2	2	2	1	2	3	1	10	1	-2	-2	-2	-2	-2	-2	-2	-2	-2	-2	-2	-2	-2	-2	-2	-2	-2	-3	-3	3	-2	-2	-2	-2	-2	1	2	5	4	4	3
1395	2	3	2	2	2	2	2	2	2	2	2	2	2	1	0	4	10	1	-2	-2	-2	-2	-2	-2	-2	-2	-2	-2	-2	-2	-2	-2	-2	-2	-2	-3	-3	2	-2	-2	-2	-2	-2	1	2	8	10	7	8
1396	1	3	1	2	2	2	2	2	2	2	2	2	2	2	1	2	10	2	1	-2	-2	-2	-2	-2	-2	-2	-2	-2	-2	-2	-2	-2	-2	-2	-2	6	2	1	1	-2	-2	-2	-2	-2	2	3	3	4	3
1397	2	3	2	2	2	2	2	2	2	2	2	2	2	1	0	3	10	4	1	-2	-2	-2	-2	-2	-2	-2	-2	-2	-2	-2	-2	-2	-2	-2	-2	5	1	1	1	-2	-2	-2	-2	-2	2	4	2	4	1
1398	1	3	1	1	2	2	2	2	2	2	2	2	2	2	2	2	2	2	1	-2	-2	-2	-2	-2	-2	-2	-2	-2	-2	-2	-2	-2	-2	-2	-2	2	2	1	2	1	-2	-2	-2	-2	2	4	4	4	4
1399	2	3	2	2	2	2	2	2	2	2	2	2	2	1	0	5	3	2	1	-2	-2	-2	-2	-2	-2	-2	-2	-2	-2	-2	-2	-2	-2	-2	-2	1	1	1	-2	-2	-2	1	-2	-2	2	3	4	4	6
1400	2	5	2	2	2	2	2	2	2	2	2	1	2	2	1	1	10	3	1	-2	-2	-2	-2	-2	-2	-2	-2	-2	-2	-2	-2	-2	-2	-2	-2	5	1	1	-2	1	-2	-2	-2	-2	2	4	3	3	2
1401	2	4	2	2	2	2	2	2	2	2	2	2	2	1	0	2	8	4	1	-2	-2	-2	-2	-2	-2	-2	-2	-2	-2	-2	-2	-2	-2	-2	2	6	2	1	-2	1	-2	2	-2	3	2	3	3	3	3
1402	2	4	2	2	2	2	2	2	2	2	2	2	2	1	0	2	8	4	1	-2	-2	-2	-2	-2	-2	-2	-2	-2	-2	-2	-2	-2	-2	-2	-2	5	2	1	-2	-2	-2	1	-2	-2	2	2	4	5	7
1403	2	3	1	2	2	2	2	2	2	2	2	2	2	2	1	2	10	4	3	-2	-2	-2	-2	1	-2	-2	-2	-2	-2	2	-2	-2	-2	-2	-2	6	2	1	-2	-2	-2	-2	1	-2	1	3	2	2	1
1404	2	3	2	2	2	2	2	2	2	2	2	2	2	1	0	4	2	3	-2	-2	-2	-2	-2	-2	-2	-2	-2	-2	-2	-2	-2	-2	-2	-2	1	5	2	2	-2	2	-2	-2	-2	1	1	4	4	4	5
1405	2	3	2	2	2	2	2	2	2	2	2	2	2	1	0	4	8	3	1	-2	-2	-2	-2	-2	-2	-2	-2	-2	-2	-2	-2	-2	2	-2	-2	4	2	3	-2	-2	-2	2	-2	1	2	5	5	6	5
1406	1	4	1	2	2	2	2	2	2	2	2	2	2	2	1	3	10	1	-2	-2	-2	-2	-2	-2	-2	-2	-2	-2	-2	-2	-2	-2	-2	-2	-2	-3	-3	2	1	-2	-2	-2	-2	-2	2	5	4	4	4
1407	2	4	2	2	2	2	2	2	2	2	2	2	2	1	0	1	10	2	1	-2	-2	-2	-2	-2	-2	-2	-2	-2	-2	-2	-2	-2	-2	-2	-2	5	1	2	1	-2	-2	-2	-2	-2	2	4	4	4	3
1408	2	4	1	2	1	2	2	2	2	2	2	2	2	2	2	2	10	4	1	-2	-2	-2	-2	-2	-2	-2	-2	-2	-2	-2	-2	-2	-2	-2	-2	1	2	3	1	2	-2	3	-2	-2	2	3	3	4	5
1409	1	4	1	2	1	2	2	2	2	2	2	2	2	2	2	2	10	4	1	-2	-2	-2	-2	-2	-2	-2	-2	-2	-2	-2	-2	-2	-2	-2	-2	5	2	2	1	2	-2	3	-2	-2	2	3	3	3	4
1410	1	3	2	2	2	2	2	2	2	2	2	2	2	1	0	5	1	3	-2	1	-2	-2	2	-2	-2	-2	-2	-2	-2	-2	-2	-2	-2	-2	-2	6	3	2	3	2	-2	1	-2	-2	2	3	3	3	3
1411	2	4	2	2	2	2	2	2	2	2	1	2	1	2	2	1	8	1	-2	-2	-2	-2	-2	-2	-2	-2	-2	-2	-2	-2	-2	-2	-2	-2	-2	-3	-3	5	-2	-2	-2	-2	-2	1	2	5	9	9	9
1412	1	5	2	2	2	1	1	2	2	2	2	2	2	2	2	6	1	1	-2	-2	-2	-2	-2	-2	-2	-2	-2	-2	-2	-2	-2	-2	-2	-2	-2	-3	-3	3	1	-2	-2	-2	-2	-2	2	10	10	10	11
1413	1	3	2	2	2	2	2	2	2	2	2	2	2	1	0	5	4	3	-2	1	-2	-2	-2	-2	-2	-2	-2	-2	-2	-2	2	-2	-2	-2	-2	6	2	1	1	-2	2	-2	-2	-2	1	4	7	7	6
1414	2	3	2	2	2	2	2	2	2	2	2	2	2	1	0	4	4	3	-2	-2	-2	-2	-2	-2	-2	-2	-2	-2	-2	-2	-2	-2	1	-2	-2	5	3	1	-2	-2	1	-2	-2	-2	2	4	8	6	6
1415	1	3	2	2	2	2	2	2	2	2	2	2	1	2	1	2	4	1	-2	-2	-2	-2	-2	-2	-2	-2	-2	-2	-2	-2	-2	-2	-2	-2	-2	-3	-3	3	-2	-2	-2	-2	-2	1	2	5	7	7	7
1416	2	4	2	2	2	2	2	2	2	2	2	2	2	1	0	4	4	2	-2	-2	-2	-2	1	-2	-2	-2	-2	-2	-2	-2	-2	-2	-2	2	-2	5	2	4	1	-2	-2	-2	-2	-2	2	2	7	7	7
1417	1	3	1	2	2	2	2	2	2	2	2	2	2	2	1	5	1	4	1	-2	-2	-2	-2	-2	-2	-2	-2	-2	-2	-2	-2	-2	-2	2	-2	5	1	1	1	-2	-2	2	-2	-2	2	2	6	4	5
1418	1	3	1	2	2	2	2	2	2	2	2	2	2	2	1	2	2	3	1	-2	-2	-2	2	-2	-2	-2	-2	-2	-2	-2	-2	-2	-2	-2	-2	5	2	2	1	-2	-2	-2	-2	-2	2	2	3	5	6
1419	2	4	2	2	2	2	2	2	2	2	2	2	2	1	0	1	4	4	1	-2	-2	-2	-2	2	-2	-2	-2	-2	-2	-2	-2	-2	-2	-2	-2	5	4	1	-2	1	-2	-2	-2	-2	1	3	9	7	6
1420	2	3	2	2	2	2	2	2	2	2	2	2	2	1	0	5	8	3	2	-2	-2	-2	-2	-2	-2	-2	-2	-2	-2	1	-2	-2	-2	-2	-2	5	2	1	2	-2	1	-2	3	-2	1	4	8	8	8
1421	2	4	2	2	2	2	2	2	2	2	2	2	2	1	0	4	10	2	1	-2	-2	-2	-2	-2	-2	2	-2	-2	-2	3	-2	-2	-2	-2	-2	6	3	1	-2	-2	-2	-2	1	2	2	4	7	6	6
1422	2	3	2	1	2	2	2	2	2	2	2	2	2	2	1	2	10	3	1	2	-2	-2	-2	3	-2	-2	-2	-2	-2	-2	5	-2	4	-2	-2	4	3	1	1	-2	-2	-2	-2	2	2	4	6	6	8
1423	2	3	1	2	2	2	2	2	2	2	2	2	2	2	1	3	10	2	-2	-2	-2	-2	-2	-2	-2	-2	-2	-2	-2	-2	-2	-2	-2	-2	1	6	2	1	1	-2	-2	-2	-2	-2	2	4	5	6	6
1424	2	3	1	2	2	2	2	2	2	2	2	1	2	2	2	2	1	2	-2	-2	-2	1	-2	-2	-2	-2	-2	-2	-2	-2	-2	-2	2	3	-2	2	4	5	-2	-2	1	-2	-2	-2	2	10	11	3	1
1425	2	3	2	2	2	2	2	2	2	2	2	2	2	1	0	3	4	1	-2	-2	-2	-2	-2	-2	-2	-2	-2	-2	-2	-2	-2	-2	-2	-2	-2	-3	-3	1	-2	1	-2	-2	-2	-2	2	4	4	3	4
1426	1	3	2	1	1	2	2	2	2	2	2	2	2	2	2	5	3	1	-2	-2	-2	-2	-2	-2	-2	-2	-2	-2	-2	-2	-2	-2	-2	-2	-2	-3	-3	1	-2	-2	-2	-2	-2	1	2	4	1	1	1
1427	1	3	2	2	2	2	2	2	2	2	2	2	2	1	0	1	10	4	2	-2	-2	-2	1	-2	-2	-2	-2	-2	-2	-2	-2	-2	-2	3	-2	6	3	1	1	-2	-2	-2	-2	-2	2	3	3	3	4
1428	2	4	1	2	2	2	2	2	2	2	2	2	2	2	1	2	1	1	-2	-2	-2	-2	-2	-2	-2	-2	-2	-2	-2	-2	-2	-2	-2	-2	-2	-3	-3	2	1	-2	-2	-2	2	-2	2	5	6	7	5
1429	2	3	2	2	2	2	2	2	2	2	2	2	2	1	0	2	4	2	1	-2	-2	-2	-2	-2	-2	-2	-2	-2	-2	-2	-2	-2	-2	-2	2	3	1	3	-2	1	-2	-2	-2	-2	2	4	6	6	8
1430	1	3	1	2	2	2	2	1	2	2	1	2	2	2	3	2	2	2	1	2	-2	-2	3	-2	-2	-2	-2	-2	-2	-2	-2	-2	-2	-2	-2	1	1	2	1	-2	-2	-2	-2	-2	2	4	3	4	4
1431	2	3	2	2	2	2	2	2	2	2	2	2	2	1	0	4	4	1	-2	-2	-2	-2	-2	-2	-2	-2	-2	-2	-2	-2	-2	-2	-2	-2	-2	-3	-3	1	-2	-2	-2	-2	-2	1	2	6	9	10	9
1432	1	3	2	2	2	2	2	2	2	2	2	2	2	1	0	1	8	4	-2	-2	-2	-2	-2	-2	-2	-2	-2	-2	-2	-2	-2	-2	-2	-2	1	2	2	1	-2	-2	-2	-2	-2	1	2	4	3	3	4
1433	2	5	1	1	1	2	2	2	2	2	2	2	2	2	3	1	10	3	1	-2	-2	-2	-2	-2	-2	-2	-2	-2	-2	-2	-2	-2	-2	-2	-2	6	3	4	-2	-2	-2	1	-2	2	2	5	6	7	7
1434	1	5	2	2	1	2	2	2	2	2	2	2	2	2	1	1	1	4	2	-2	-2	-2	-2	-2	-2	-2	-2	-2	-2	-2	-2	-2	-2	-2	1	6	4	1	2	-2	-2	-2	1	-2	1	3	5	5	4
1435	2	5	2	2	1	2	2	2	2	2	2	2	1	2	2	3	1	3	1	-2	-2	-2	-2	-2	-2	-2	-2	-2	-2	-2	-2	-2	-2	-2	-2	6	2	1	1	-2	-2	-2	-2	-2	2	4	5	5	5
1436	1	3	2	2	1	2	2	2	2	2	2	2	2	2	1	4	8	2	1	-2	-2	-2	-2	-2	-2	-2	-2	-2	-2	-2	-2	-2	-2	-2	-2	1	1	3	-2	-2	-2	1	-2	-2	2	4	4	4	4
1437	1	5	1	1	1	2	2	2	2	2	2	2	2	2	3	2	10	3	1	-2	-2	-2	-2	-2	-2	-2	-2	-2	-2	-2	-2	-2	-2	-2	2	6	4	3	-2	2	-2	-2	-2	1	2	5	6	5	5
1438	2	3	2	2	2	2	2	2	2	2	2	2	2	1	0	5	2	2	1	-2	-2	-2	-2	-2	-2	-2	-2	-2	-2	-2	-2	-2	-2	-2	-2	5	2	1	-2	-2	-2	1	-2	-2	2	4	5	5	4
1439	2	4	2	2	2	1	2	2	2	2	2	2	1	2	2	5	2	3	1	-2	-2	-2	-2	-2	-2	-2	-2	-2	-2	2	-2	-2	-2	-2	-2	5	2	1	-2	-2	-2	-2	1	-2	1	3	1	1	1
1440	1	5	2	2	1	2	2	2	2	2	2	2	2	2	1	4	10	4	1	-2	-2	-2	-2	-2	-2	-2	-2	-2	-2	-2	-2	-2	-2	-2	-2	6	2	1	1	-2	2	-2	-2	-2	2	4	1	1	3
1441	1	4	1	2	2	2	2	2	2	2	2	2	1	2	2	5	2	4	1	-2	-2	-2	-2	-2	-2	-2	-2	-2	-2	-2	-2	-2	-2	-2	-2	5	2	2	-2	-2	-2	-2	-2	1	2	4	6	6	6
1442	2	5	1	2	1	2	2	2	2	2	2	2	2	2	2	2	10	2	1	-2	-2	-2	-2	-2	-2	-2	-2	-2	-2	-2	-2	-2	-2	-2	-2	1	1	1	-2	1	-2	-2	-2	-2	2	2	1	1	1
1443	2	3	2	2	2	2	2	2	2	2	2	2	2	1	0	2	10	1	-2	-2	-2	-2	-2	-2	-2	-2	-2	-2	-2	-2	-2	-2	-2	-2	-2	-3	-3	2	2	3	-2	5	4	1	2	3	5	4	3
1444	2	3	2	2	2	2	2	2	2	2	2	2	1	2	1	1	8	2	-2	-2	-2	-2	-2	-2	-2	-2	-2	-2	-2	-2	-2	-2	1	-2	-2	5	1	2	-2	-2	-2	-2	-2	1	1	11	11	11	10
1445	1	3	2	2	2	2	2	2	2	2	2	2	2	1	0	6	2	3	-2	1	4	-2	-2	-2	-2	-2	-2	-2	3	-2	-2	-2	-2	2	-2	6	2	2	3	-2	-2	1	-2	2	2	4	6	6	6
1446	1	4	2	2	2	2	2	2	2	2	2	2	2	1	0	2	2	3	1	-2	-2	-2	-2	-2	-2	-2	-2	-2	-2	2	-2	-2	-2	-2	-2	6	2	1	1	-2	-2	-2	2	-2	2	5	5	3	5
1447	1	3	1	2	2	2	2	2	2	2	2	2	2	2	1	4	1	3	-2	-2	-2	-2	-2	-2	-2	-2	-2	-2	-2	-2	-2	1	-2	-2	-2	5	2	1	-2	-2	-2	-2	-2	1	2	4	1	1	9
1448	2	3	2	2	2	2	2	2	2	2	2	2	2	1	0	3	4	1	-2	-2	-2	-2	-2	-2	-2	-2	-2	-2	-2	-2	-2	-2	-2	-2	-2	-3	-3	2	-2	-2	-2	-2	-2	1	2	5	8	8	7
1449	1	4	1	1	2	2	2	2	2	2	2	2	2	2	2	5	10	4	1	2	-2	-2	-2	-2	3	-2	-2	-2	-2	-2	-2	-2	-2	-2	4	6	3	1	1	-2	-2	-2	-2	-2	2	5	6	6	5
1450	1	5	2	1	2	2	2	2	2	2	2	2	2	2	1	4	1	3	1	-2	-2	-2	-2	-2	-2	-2	-2	-2	-2	-2	-2	-2	-2	2	-2	6	3	1	1	-2	-2	2	-2	-2	2	4	4	2	3
1451	2	4	1	2	2	2	2	2	2	2	2	2	2	2	1	5	10	1	-2	-2	-2	-2	-2	-2	-2	-2	-2	-2	-2	-2	-2	-2	-2	-2	-2	-3	-3	1	1	-2	-2	-2	-2	-2	2	5	10	9	1
1452	2	5	1	2	2	2	2	2	1	2	2	2	2	2	2	3	10	2	-2	-2	-2	-2	-2	-2	-2	-2	-2	-2	-2	-2	-2	-2	-2	-2	1	6	1	3	-2	-2	-2	-2	-2	1	2	5	6	6	7
1453	1	3	2	2	2	2	2	2	2	2	2	2	2	1	0	2	4	2	1	-2	-2	-2	-2	-2	-2	-2	-2	-2	-2	-2	-2	-2	-2	2	-2	1	1	2	3	1	-2	2	-2	-2	2	4	6	4	6
1454	1	4	2	2	2	2	2	2	2	2	2	2	2	1	0	4	10	2	1	-2	-2	-2	-2	-2	-2	-2	-2	-2	-2	-2	-2	-2	-2	2	-2	2	3	3	1	2	-2	3	-2	4	2	4	6	7	6
1455	2	3	1	2	1	2	2	2	2	2	2	2	2	2	2	2	10	2	1	-2	-2	-2	-2	-2	-2	-2	-2	-2	-2	-2	-2	-2	-2	-2	-2	1	1	4	-2	1	-2	-2	-2	-2	2	4	7	8	6
1456	2	3	2	2	2	2	2	2	2	2	2	2	2	1	0	6	2	3	-2	2	1	-2	-2	-2	-2	-2	-2	-2	-2	-2	-2	-2	3	-2	-2	5	2	2	1	-2	-2	-2	-2	2	2	5	8	8	7
1457	2	4	2	2	2	2	2	2	2	2	2	2	2	1	0	5	10	3	1	-2	-2	-2	-2	-2	-2	-2	-2	-2	-2	2	-2	-2	-2	-2	3	6	3	1	-2	3	-2	-2	1	2	2	4	5	4	4
1458	1	3	2	2	2	2	2	2	2	2	2	2	2	1	0	5	1	1	-2	-2	-2	-2	-2	-2	-2	-2	-2	-2	-2	-2	-2	-2	-2	-2	-2	-3	-3	1	1	2	-2	-2	-2	-2	2	4	1	1	1
1459	2	3	1	2	2	2	2	2	2	2	2	2	2	2	1	2	10	3	1	-2	-2	-2	-2	-2	-2	-2	-2	-2	-2	-2	-2	-2	-2	-2	-2	5	2	2	-2	-2	-2	1	-2	-2	2	4	1	1	11
1460	1	3	2	2	2	2	2	2	2	2	2	2	2	1	0	4	8	2	3	-2	-2	-2	-2	-2	-2	-2	-2	-2	-2	1	2	-2	-2	-2	-2	5	2	2	1	-2	-2	-2	-2	2	2	4	7	7	8
1461	1	4	1	2	2	2	2	2	2	2	2	2	2	2	1	1	5	4	2	-2	-2	-2	-2	-2	-2	-2	-2	-2	-2	-2	-2	-2	-2	-2	1	6	4	3	-2	1	-2	2	-2	3	2	4	4	3	4
1462	2	3	2	2	2	2	2	2	2	2	2	2	2	1	0	5	2	1	-2	-2	-2	-2	-2	-2	-2	-2	-2	-2	-2	-2	-2	-2	-2	-2	-2	-3	-3	1	5	2	6	4	3	1	2	8	11	11	11
1463	1	3	1	1	1	2	2	2	2	2	2	2	2	2	3	2	8	1	-2	-2	-2	-2	-2	-2	-2	-2	-2	-2	-2	-2	-2	-2	-2	-2	-2	-3	-3	2	-2	-2	-2	-2	-2	1	2	5	11	11	11
1464	2	4	1	2	2	2	2	2	2	2	2	2	2	2	1	1	5	1	-2	-2	-2	-2	-2	-2	-2	-2	-2	-2	-2	-2	-2	-2	-2	-2	-2	-3	-3	1	1	2	-2	-2	-2	3	2	4	4	4	4
1465	1	3	2	2	2	2	2	2	2	2	2	2	2	1	0	6	2	4	-2	1	-2	-2	-2	-2	-2	-2	-2	-2	-2	2	3	-2	-2	-2	-2	6	4	1	-2	-2	1	-2	-2	-2	1	3	3	3	3
1466	2	3	2	2	2	2	2	2	2	2	2	2	2	1	0	5	1	2	1	-2	-2	-2	-2	-2	-2	-2	-2	-2	-2	-2	-2	-2	-2	-2	-2	2	2	1	-2	1	-2	-2	-2	-2	2	4	8	9	9
1467	2	3	2	2	2	2	2	2	2	2	2	2	2	1	0	5	10	4	-2	1	2	-2	-2	-2	-2	-2	-2	-2	-2	-2	-2	-2	3	-2	-2	6	1	1	-2	-2	-2	-2	-2	1	2	4	3	3	3
1468	1	3	2	2	2	2	2	2	2	2	2	2	2	1	0	4	1	3	2	1	-2	-2	-2	-2	-2	-2	-2	-2	-2	-2	-2	-2	-2	-2	3	1	2	1	1	-2	-2	2	-2	-2	2	3	4	6	6
1469	1	3	2	2	2	2	2	2	2	2	2	2	2	1	0	4	1	4	1	-2	-2	-2	-2	-2	-2	-2	-2	-2	-2	-2	-2	-2	-2	-2	-2	5	1	2	-2	-2	-2	1	-2	-2	2	4	4	4	4
1470	2	5	2	1	2	2	2	2	2	2	2	2	1	2	2	4	1	4	-2	-2	-2	-2	-2	1	-2	-2	-2	-2	-2	-2	-2	-2	-2	-2	-2	6	2	1	-2	1	-2	-2	-2	-2	2	3	2	2	3
1471	1	3	1	2	2	2	2	2	2	2	2	2	2	2	1	2	6	2	1	-2	-2	-2	-2	-2	-2	-2	-2	-2	-2	-2	-2	-2	-2	-2	-2	1	1	1	1	-2	-2	-2	2	-2	2	4	6	7	1
1472	2	3	2	2	2	2	2	2	2	2	2	2	2	1	0	4	2	2	1	-2	-2	-2	-2	-2	-2	-2	-2	-2	-2	-2	-2	-2	-2	-2	2	1	1	1	-2	-2	-2	-2	-2	1	2	4	2	3	3
1473	2	3	1	2	2	2	2	2	2	2	2	2	2	2	1	5	4	2	1	-2	-2	-2	-2	-2	-2	-2	-2	-2	-2	-2	-2	-2	-2	-2	-2	1	1	1	-2	-2	-2	-2	-2	1	2	5	8	9	7
1474	2	5	2	2	2	2	2	2	2	2	2	2	2	1	0	2	8	4	-2	-2	-2	-2	-2	-2	-2	-2	-2	-2	-2	-2	-2	-2	-2	-2	1	6	4	3	-2	-2	-2	-2	-2	1	2	2	1	1	1
1475	2	3	2	2	2	2	2	2	2	2	2	2	2	1	0	2	4	2	-2	-2	-2	-2	-2	1	-2	-2	-2	-2	-2	-2	-2	-2	-2	-2	-2	1	2	1	-2	1	-2	-2	-2	-2	1	4	8	6	11
1476	2	5	2	2	2	2	2	2	2	2	2	2	1	2	1	1	10	1	-2	-2	-2	-2	-2	-2	-2	-2	-2	-2	-2	-2	-2	-2	-2	-2	-2	-3	-3	3	-2	-2	-2	-2	-2	1	2	3	4	3	4
1477	2	5	2	2	2	2	1	2	2	2	2	2	2	2	1	1	8	3	1	-2	-2	-2	-2	-2	2	-2	-2	-2	-2	-2	-2	-2	-2	-2	-2	5	3	5	2	-2	-2	1	-2	-2	2	4	4	6	4
1478	2	4	2	2	2	2	2	2	2	2	2	2	1	2	1	1	8	2	1	-2	-2	-2	-2	-2	2	-2	-2	-2	-2	-2	-2	-2	-2	-2	-2	1	1	3	1	-2	-2	-2	-2	2	2	5	4	5	3
1479	2	5	1	2	2	2	2	2	2	2	2	2	2	2	1	1	8	4	1	-2	-2	-2	-2	-2	-2	-2	-2	-2	-2	-2	-2	-2	-2	-2	-2	1	1	5	-2	2	-2	-2	-2	1	2	4	5	5	5
1480	1	5	2	2	2	2	2	2	2	2	2	2	1	2	1	1	8	1	-2	-2	-2	-2	-2	-2	-2	-2	-2	-2	-2	-2	-2	-2	-2	-2	-2	-3	-3	1	-2	-2	-2	-2	-2	1	2	6	8	7	5
1481	1	5	2	2	2	2	2	2	2	2	2	2	1	2	1	1	2	1	-2	-2	-2	-2	-2	-2	-2	-2	-2	-2	-2	-2	-2	-2	-2	-2	-2	-3	-3	3	-2	-2	-2	-2	-2	1	2	3	3	3	3
1482	2	3	1	2	2	2	2	2	2	2	2	2	1	2	2	2	10	1	-2	-2	-2	-2	-2	-2	-2	-2	-2	-2	-2	-2	-2	-2	-2	-2	-2	-3	-3	1	-2	1	-2	-2	-2	-2	2	6	6	9	1
1483	2	5	2	1	2	2	2	2	2	2	2	2	2	2	1	4	10	4	1	-2	-2	-2	-2	-2	-2	-2	-2	-2	-2	-2	-2	-2	-2	-2	-2	6	4	2	1	-2	-2	-2	-2	-2	2	4	1	2	2
1484	1	3	2	1	2	2	2	2	2	2	2	2	2	2	1	6	1	2	-2	-2	-2	1	-2	-2	2	-2	-2	-2	-2	-2	-2	-2	-2	-2	-2	6	1	1	-2	-2	1	-2	-2	-2	2	4	1	4	4
1485	2	3	2	2	2	2	2	2	2	2	2	2	2	1	0	5	1	1	-2	-2	-2	-2	-2	-2	-2	-2	-2	-2	-2	-2	-2	-2	-2	-2	-2	-3	-3	2	-2	-2	-2	-2	-2	1	2	3	2	2	2
1486	2	3	2	2	2	2	2	2	2	2	2	2	2	1	0	5	10	2	-2	-2	-2	-2	-2	-2	-2	-2	-2	-2	-2	-2	-2	-2	-2	-2	1	5	3	1	-2	-2	-2	-2	-2	1	2	4	6	6	3
1487	2	3	2	2	2	2	2	2	2	2	2	2	2	1	0	5	1	3	1	-2	2	-2	-2	-2	-2	-2	-2	-2	-2	-2	3	-2	-2	-2	-2	5	2	3	1	2	-2	-2	-2	3	2	4	7	7	7
1488	1	3	2	2	2	2	2	2	2	2	2	2	2	1	0	2	4	2	1	-2	-2	-2	-2	-2	-2	-2	-2	-2	-2	-2	-2	-2	-2	-2	-2	6	1	1	-2	-2	-2	1	-2	-2	2	4	10	10	1
1489	1	3	2	1	2	2	2	2	2	2	2	2	1	2	2	3	2	1	-2	-2	-2	-2	-2	-2	-2	-2	-2	-2	-2	-2	-2	-2	-2	-2	-2	-3	-3	1	-2	-2	-2	1	-2	-2	2	4	7	7	7
1490	1	4	2	2	2	2	2	2	2	2	2	2	2	1	0	7	10	3	4	-2	-2	-2	-2	-2	1	-2	-2	-2	-2	3	2	-2	-2	-2	-2	5	4	1	-2	-2	-2	-2	-2	1	2	1	1	1	5
1491	2	3	2	2	2	2	2	2	2	2	2	2	2	1	0	4	8	1	-2	-2	-2	-2	-2	-2	-2	-2	-2	-2	-2	-2	-2	-2	-2	-2	-2	-3	-3	1	-2	-2	-2	1	-2	-2	2	5	1	1	1
1492	1	4	1	1	1	2	2	2	2	2	2	2	2	2	3	3	1	2	1	-2	-2	-2	-2	-2	-2	-2	2	-2	-2	-2	-2	-2	-2	-2	-2	5	1	2	1	2	-2	-2	3	-2	1	5	5	7	7
1493	2	3	2	2	2	2	2	2	2	2	2	2	2	1	0	5	2	2	1	-2	-2	-2	-2	-2	-2	-2	-2	-2	-2	-2	-2	-2	-2	-2	-2	3	2	1	-2	1	-2	-2	-2	-2	2	4	1	3	5
1494	2	3	2	2	2	2	2	2	2	2	2	2	2	1	0	3	8	3	-2	-2	-2	-2	-2	-2	-2	-2	-2	-2	-2	-2	-2	-2	-2	-2	1	6	2	1	1	-2	-2	-2	-2	-2	2	2	1	2	1
1495	2	4	2	1	1	2	2	2	2	2	2	2	2	2	2	5	10	2	1	-2	-2	-2	-2	-2	-2	-2	-2	-2	-2	-2	-2	-2	-2	-2	-2	5	3	1	1	-2	-2	-2	-2	-2	2	4	4	6	4
1496	2	3	2	2	2	2	2	2	2	2	2	2	1	2	1	5	1	2	1	-2	-2	-2	-2	-2	-2	-2	-2	-2	-2	-2	-2	-2	-2	-2	-2	6	1	1	-2	-2	-2	-2	-2	1	2	1	2	2	2
1497	1	3	2	2	2	2	2	2	2	2	2	2	2	1	0	5	4	3	-2	1	2	-2	-2	-2	-2	3	-2	4	-2	-2	5	6	7	8	-2	5	3	3	3	2	1	-2	4	-2	2	6	6	6	6
1498	2	3	1	2	2	2	2	2	2	2	2	2	2	2	1	5	1	3	1	-2	-2	-2	-2	-2	-2	-2	-2	-2	-2	-2	-2	-2	-2	-2	-2	1	1	1	1	-2	-2	-2	-2	-2	1	1	1	1	1
1499	2	3	2	2	2	2	2	2	2	2	2	2	2	1	0	5	3	2	-2	-2	-2	-2	1	-2	-2	-2	-2	-2	-2	-2	-2	-2	-2	-2	-2	5	2	1	-2	-2	-2	-2	1	-2	1	3	1	1	1
1500	1	3	1	2	2	2	2	2	2	2	1	2	1	2	3	1	5	4	1	-2	-2	-2	-2	-2	-2	-2	-2	-2	-2	-2	-2	-2	-2	-2	-2	4	3	2	-2	1	-2	2	-2	-2	2	4	9	8	5
1501	2	4	1	1	2	2	2	2	2	2	2	2	2	2	2	4	10	4	1	-2	-2	-2	-2	-2	-2	-2	-2	-2	-2	-2	-2	2	3	-2	-2	5	1	2	-2	2	-2	-2	-2	1	2	5	6	6	8
1502	2	4	1	2	2	2	2	2	2	2	1	2	1	2	3	2	5	1	-2	-2	-2	-2	-2	-2	-2	-2	-2	-2	-2	-2	-2	-2	-2	-2	-2	-3	-3	5	-2	-2	-2	-2	-2	1	2	6	6	6	6
1503	1	4	1	2	1	2	2	2	2	2	2	2	2	2	2	2	10	1	-2	-2	-2	-2	-2	-2	-2	-2	-2	-2	-2	-2	-2	-2	-2	-2	-2	-3	-3	3	1	2	-2	-2	-2	3	2	3	1	1	2
1504	2	5	2	2	2	2	2	2	2	2	2	2	2	1	0	2	10	4	1	-2	-2	-2	-2	-2	-2	-2	-2	-2	-2	-2	-2	-2	-2	-2	2	5	2	1	1	-2	-2	-2	-2	-2	2	4	4	4	4
1505	2	3	1	1	1	2	2	2	2	2	2	2	2	2	3	4	1	2	1	-2	-2	-2	-2	-2	-2	-2	-2	-2	-2	-2	-2	-2	-2	-2	-2	5	3	1	1	2	-2	3	-2	-2	2	5	6	6	6
1506	2	3	1	2	2	1	2	2	2	2	2	2	2	2	2	1	10	4	-2	-2	-2	-2	-2	1	-2	-2	-2	-2	-2	-2	-2	-2	-2	-2	-2	1	4	1	1	-2	-2	-2	-2	-2	2	2	1	1	6
1507	2	4	1	2	2	2	2	2	2	2	2	2	2	2	1	1	10	3	1	-2	-2	-2	-2	-2	2	-2	-2	-2	-2	-2	-2	-2	-2	-2	-2	6	2	4	2	-2	-2	3	1	4	2	4	3	4	4
1508	2	3	2	2	2	2	2	2	2	2	2	2	2	1	0	1	10	3	1	-2	-2	-2	-2	-2	-2	-2	-2	-2	-2	-2	-2	-2	-2	-2	-2	5	3	3	-2	-2	-2	-2	-2	1	2	3	2	4	1
1509	1	4	1	1	1	2	2	2	2	2	2	2	2	2	3	1	8	1	-2	-2	-2	-2	-2	-2	-2	-2	-2	-2	-2	-2	-2	-2	-2	-2	-2	-3	-3	1	1	-2	-2	-2	-2	-2	2	8	6	6	6
1510	1	3	1	2	2	2	2	2	2	2	2	2	2	2	1	2	5	4	-2	-2	-2	-2	-2	-2	-2	-2	-2	-2	-2	-2	-2	-2	-2	-2	1	6	4	1	-2	-2	-2	-2	-2	1	2	4	8	6	9
1511	1	4	2	2	2	2	2	2	2	2	2	2	2	1	0	5	10	2	1	-2	-2	-2	-2	2	-2	-2	-2	-2	-2	-2	-2	-2	-2	-2	-2	3	2	4	1	2	-2	3	-2	-2	2	5	4	4	5
1512	2	3	2	2	2	2	2	2	2	2	2	2	2	1	0	5	2	1	-2	-2	-2	-2	-2	-2	-2	-2	-2	-2	-2	-2	-2	-2	-2	-2	-2	-3	-3	1	1	3	6	5	4	2	2	4	8	8	8
1513	1	5	2	2	2	2	2	2	2	1	2	2	2	2	1	1	8	4	-2	-2	-2	-2	-2	-2	-2	-2	-2	-2	-2	-2	-2	-2	-2	-2	1	6	2	2	-2	1	-2	-2	-2	-2	2	3	1	1	1
1514	1	3	2	2	2	2	2	2	2	2	2	2	2	1	0	5	4	2	-2	-2	-2	1	-2	-2	-2	-2	-2	-2	-2	-2	-2	-2	-2	-2	-2	5	3	1	1	-2	-2	-2	-2	-2	2	4	7	7	8
1515	2	5	2	2	2	2	2	2	2	2	2	2	1	2	1	1	10	3	1	-2	-2	-2	-2	-2	-2	-2	-2	-2	-2	-2	-2	-2	-2	-2	-2	5	1	3	2	1	-2	-2	-2	-2	2	4	4	4	4
1516	2	3	2	1	2	2	2	2	2	2	2	2	2	2	1	1	8	3	1	-2	-2	-2	-2	-2	-2	-2	-2	-2	-2	-2	-2	-2	-2	-2	-2	6	1	4	-2	-2	-2	-2	-2	1	2	3	1	1	4
1517	2	4	1	2	2	2	2	2	1	2	2	2	2	2	2	4	10	3	1	-2	-2	-2	-2	2	-2	-2	-2	-2	-2	-2	-2	3	-2	-2	-2	6	2	3	1	-2	2	-2	-2	-2	1	4	4	3	4
1518	2	4	2	2	2	2	1	2	2	2	2	2	2	2	1	4	10	4	1	-2	-2	-2	-2	-2	-2	-2	-2	-2	-2	-2	-2	-2	-2	-2	-2	5	1	1	-2	1	-2	-2	-2	-2	2	4	6	6	5
1519	2	3	2	2	2	2	2	2	2	2	2	2	2	1	0	3	4	1	-2	-2	-2	-2	-2	-2	-2	-2	-2	-2	-2	-2	-2	-2	-2	-2	-2	-3	-3	2	-2	-2	-2	-2	-2	1	2	3	2	2	2
1520	2	4	2	2	2	2	2	2	2	2	1	2	2	2	1	2	4	1	-2	-2	-2	-2	-2	-2	-2	-2	-2	-2	-2	-2	-2	-2	-2	-2	-2	-3	-3	5	1	-2	-2	-2	-2	-2	2	4	4	4	4
1521	2	5	1	2	2	2	2	2	2	2	2	2	2	2	1	1	10	4	1	-2	-2	-2	-2	-2	-2	-2	-2	-2	-2	-2	-2	-2	-2	-2	-2	6	3	2	1	-2	-2	2	-2	-2	2	4	6	6	5
1522	1	3	1	2	2	2	2	2	2	2	2	2	2	2	1	5	2	2	1	-2	-2	-2	-2	-2	-2	-2	-2	-2	2	-2	-2	-2	-2	-2	-2	6	3	1	-2	-2	-2	-2	1	-2	2	4	8	8	8
1523	1	3	1	2	2	2	2	2	2	2	2	2	2	2	1	2	2	1	-2	-2	-2	-2	-2	-2	-2	-2	-2	-2	-2	-2	-2	-2	-2	-2	-2	-3	-3	3	-2	-2	-2	-2	-2	1	2	4	4	4	5
1524	2	3	2	2	2	2	2	2	2	2	2	2	2	1	0	4	1	1	-2	-2	-2	-2	-2	-2	-2	-2	-2	-2	-2	-2	-2	-2	-2	-2	-2	-3	-3	1	-2	-2	-2	-2	-2	1	2	5	5	5	6
1525	2	3	2	2	2	2	2	2	2	2	2	2	2	1	0	5	1	4	1	-2	-2	-2	-2	-2	-2	-2	-2	-2	-2	-2	-2	-2	-2	-2	-2	5	3	1	1	-2	-2	-2	-2	-2	2	4	6	6	4
1526	2	3	2	2	2	2	2	2	2	2	2	2	1	2	1	3	1	3	2	1	3	-2	-2	-2	-2	-2	-2	-2	-2	-2	-2	-2	4	5	-2	6	2	3	2	-2	-2	-2	-2	1	2	5	4	5	4
1527	2	3	2	2	2	2	2	2	2	2	2	2	2	1	0	2	3	3	1	-2	2	-2	-2	-2	-2	-2	-2	-2	-2	-2	-2	-2	-2	-2	-2	5	1	1	-2	-2	-2	-2	-2	1	2	4	3	3	3
1528	1	3	2	2	2	2	2	2	2	2	2	2	2	1	0	1	6	2	-2	1	-2	-2	-2	-2	-2	-2	-2	-2	-2	2	-2	-2	-2	-2	-2	4	1	1	-2	-2	1	-2	2	-2	2	3	3	3	3
1529	1	4	2	2	2	2	2	2	2	2	1	2	2	2	1	1	10	2	1	-2	-2	-2	-2	-2	-2	-2	-2	-2	-2	-2	-2	-2	-2	-2	-2	6	4	1	1	-2	-2	-2	-2	-2	2	5	6	6	6
1530	1	4	1	2	2	2	2	2	2	2	2	2	2	2	1	1	8	1	-2	-2	-2	-2	-2	-2	-2	-2	-2	-2	-2	-2	-2	-2	-2	-2	-2	-3	-3	4	-2	-2	-2	-2	-2	1	2	5	5	6	6
1531	2	4	2	2	2	2	2	2	2	2	2	2	2	1	0	4	10	4	-2	-2	-2	-2	-2	-2	-2	-2	-2	-2	-2	-2	-2	-2	-2	-2	1	6	4	1	2	-2	-2	-2	1	-2	1	2	5	6	6
1532	2	3	2	2	2	2	2	2	2	2	2	2	2	1	0	4	4	1	-2	-2	-2	-2	-2	-2	-2	-2	-2	-2	-2	-2	-2	-2	-2	-2	-2	-3	-3	1	-2	-2	-2	-2	-2	1	2	4	2	2	2
1533	2	3	2	2	2	2	2	2	2	2	2	2	2	1	0	3	3	2	1	2	-2	-2	3	-2	-2	-2	-2	-2	-2	-2	-2	-2	-2	-2	-2	5	2	2	2	1	-2	-2	-2	-2	2	4	8	8	9
1534	2	4	1	2	2	2	2	2	2	2	2	2	2	2	1	1	10	4	1	-2	-2	-2	-2	-2	-2	-2	-2	-2	-2	-2	-2	-2	-2	-2	-2	6	2	3	1	-2	-2	-2	2	-2	2	4	4	4	3
1535	2	3	1	1	2	2	2	2	2	2	2	2	2	2	2	1	8	2	1	-2	-2	-2	-2	-2	-2	-2	-2	-2	-2	-2	-2	-2	-2	-2	-2	1	3	2	-2	1	-2	-2	-2	-2	2	3	5	4	3
1536	2	3	1	2	2	2	2	2	2	2	2	2	1	2	2	2	8	1	-2	-2	-2	-2	-2	-2	-2	-2	-2	-2	-2	-2	-2	-2	-2	-2	-2	-3	-3	3	1	-2	-2	-2	-2	-2	2	4	4	5	4
1537	2	3	2	2	2	2	2	2	2	2	1	2	2	2	1	5	2	2	1	-2	-2	-2	-2	-2	-2	-2	-2	-2	-2	-2	-2	-2	-2	-2	-2	6	1	1	-2	-2	-2	1	-2	-2	2	4	2	2	2
1538	2	3	1	1	2	2	2	2	2	2	2	2	2	2	2	4	10	1	-2	-2	-2	-2	-2	-2	-2	-2	-2	-2	-2	-2	-2	-2	-2	-2	-2	-3	-3	3	-2	-2	-2	-2	-2	1	2	4	4	4	4
1539	2	4	1	2	2	2	2	2	2	2	2	2	2	2	1	1	8	4	1	-2	-2	-2	-2	-2	-2	-2	-2	-2	-2	-2	-2	-2	-2	2	-2	5	1	2	1	2	-2	3	-2	4	2	3	7	7	6
1540	2	3	2	2	2	2	2	2	2	2	2	2	2	1	0	4	8	1	-2	-2	-2	-2	-2	-2	-2	-2	-2	-2	-2	-2	-2	-2	-2	-2	-2	-3	-3	2	5	3	6	2	4	1	2	4	5	5	5
1541	1	3	2	2	2	2	2	2	2	2	2	2	2	1	0	5	2	1	-2	-2	-2	-2	-2	-2	-2	-2	-2	-2	-2	-2	-2	-2	-2	-2	-2	-3	-3	4	1	-2	-2	-2	-2	-2	2	5	6	11	11
1542	2	3	2	2	2	2	2	2	2	2	2	2	2	1	0	4	4	1	-2	-2	-2	-2	-2	-2	-2	-2	-2	-2	-2	-2	-2	-2	-2	-2	-2	-3	-3	4	-2	-2	-2	-2	-2	1	2	4	4	6	4
1543	2	3	2	2	2	2	2	2	2	2	2	2	2	1	0	3	8	4	-2	-2	-2	-2	-2	-2	-2	-2	-2	-2	-2	-2	-2	-2	1	-2	-2	5	1	2	-2	-2	-2	-2	-2	1	2	4	4	5	5
1544	2	3	2	2	2	2	2	2	2	2	2	2	2	1	0	5	1	3	1	-2	-2	-2	-2	-2	-2	-2	-2	-2	-2	-2	-2	2	-2	-2	-2	5	2	2	1	-2	-2	-2	-2	2	2	3	3	1	2
1545	2	3	2	1	2	2	2	2	2	2	2	2	2	2	1	5	1	1	-2	-2	-2	-2	-2	-2	-2	-2	-2	-2	-2	-2	-2	-2	-2	-2	-2	-3	-3	2	-2	-2	-2	-2	-2	1	2	5	11	10	10
1546	2	4	1	2	2	2	2	2	2	2	2	2	2	2	1	1	10	2	1	-2	-2	-2	-2	-2	-2	-2	-2	-2	-2	-2	-2	-2	-2	-2	-2	5	2	1	-2	1	-2	-2	2	-2	2	4	2	3	4
1547	1	3	2	2	2	2	2	2	2	2	1	2	2	2	1	1	4	4	1	-2	-2	-2	-2	-2	-2	-2	-2	-2	-2	-2	-2	-2	-2	-2	-2	2	2	1	1	-2	-2	-2	-2	-2	2	2	7	6	8
1548	2	3	2	2	2	2	2	2	2	2	1	2	1	2	2	4	4	2	2	-2	-2	1	-2	-2	-2	-2	-2	-2	-2	-2	-2	-2	-2	-2	-2	6	3	2	1	-2	-2	-2	-2	-2	1	4	6	6	6
1549	2	3	1	1	2	2	2	2	2	2	2	2	2	2	2	4	10	3	-2	-2	-2	-2	-2	-2	-2	-2	-2	-2	-2	-2	-2	-2	-2	-2	1	1	3	1	-2	-2	-2	-2	-2	1	2	4	4	4	5
1550	1	3	2	2	2	2	2	2	2	2	2	2	2	1	0	3	2	4	1	-2	-2	-2	-2	-2	-2	-2	-2	-2	-2	-2	-2	-2	-2	-2	-2	5	2	1	1	-2	-2	-2	-2	-2	2	2	7	7	7
1551	1	5	1	2	2	2	2	2	2	2	2	2	2	2	1	1	8	4	-2	-2	-2	-2	-2	-2	-2	-2	-2	-2	-2	-2	-2	-2	-2	-2	1	6	4	1	-2	-2	-2	-2	-2	1	2	11	7	6	7
1552	2	3	2	2	2	2	2	2	2	2	2	2	2	1	0	1	8	4	-2	-2	-2	-2	-2	-2	-2	-2	-2	-2	-2	-2	-2	-2	-2	-2	1	5	2	1	-2	-2	-2	-2	-2	1	2	2	5	5	5
1553	1	4	2	2	2	2	2	2	2	2	2	2	2	1	0	1	5	1	-2	-2	-2	-2	-2	-2	-2	-2	-2	-2	-2	-2	-2	-2	-2	-2	-2	-3	-3	2	1	-2	-2	-2	-2	-2	2	5	1	1	2
1554	2	3	2	2	2	2	2	2	2	2	2	2	2	1	0	3	3	3	1	-2	-2	-2	-2	-2	-2	-2	-2	-2	-2	-2	-2	-2	-2	-2	-2	5	2	1	2	-2	-2	1	-2	-2	2	4	3	3	3
1555	2	3	2	2	2	2	2	2	2	2	2	2	2	1	0	5	1	2	1	-2	-2	-2	-2	-2	-2	-2	-2	-2	-2	-2	-2	-2	-2	-2	-2	5	1	1	1	-2	-2	2	-2	-2	2	4	6	3	4
1556	2	3	2	2	2	2	2	2	2	2	2	2	2	1	0	4	8	2	1	-2	-2	-2	-2	-2	-2	-2	-2	-2	-2	-2	-2	-2	-2	2	-2	6	2	2	1	-2	-2	2	-2	-2	2	3	4	4	4
1557	2	3	2	2	2	2	2	2	2	2	2	2	2	1	0	5	1	2	1	-2	-2	-2	-2	-2	-2	-2	-2	-2	-2	-2	-2	3	2	-2	-2	6	1	3	-2	-2	-2	-2	-2	1	2	5	5	8	8
1558	2	4	2	2	1	2	2	2	2	2	2	2	1	2	2	1	8	2	1	-2	-2	-2	-2	-2	-2	-2	-2	-2	-2	-2	-2	-2	-2	-2	-2	1	1	3	1	2	-2	3	-2	-2	2	5	9	10	7
1559	2	3	2	2	2	2	2	2	2	2	2	2	2	1	0	4	4	1	-2	-2	-2	-2	-2	-2	-2	-2	-2	-2	-2	-2	-2	-2	-2	-2	-2	-3	-3	2	-2	-2	-2	-2	-2	1	2	1	11	11	6
1560	1	3	2	2	2	2	2	2	2	2	2	2	1	2	1	3	2	2	1	-2	-2	-2	-2	-2	-2	-2	-2	-2	-2	2	-2	-2	-2	-2	-2	5	1	3	1	-2	-2	-2	-2	-2	2	3	4	4	4
1561	2	4	2	2	2	2	2	2	2	2	2	2	2	1	0	1	8	1	-2	-2	-2	-2	-2	-2	-2	-2	-2	-2	-2	-2	-2	-2	-2	-2	-2	-3	-3	4	-2	-2	-2	-2	-2	1	2	4	4	4	4
1562	2	3	2	2	2	2	2	2	2	2	2	2	2	1	0	5	2	1	-2	-2	-2	-2	-2	-2	-2	-2	-2	-2	-2	-2	-2	-2	-2	-2	-2	-3	-3	2	-2	-2	1	-2	-2	-2	2	4	7	6	6
1563	1	5	2	1	2	2	2	2	2	2	2	2	2	2	1	4	10	4	1	-2	-2	-2	-2	-2	-2	-2	-2	-2	-2	-2	-2	-2	-2	-2	-2	6	2	1	-2	-2	-2	1	-2	-2	2	3	3	4	3
1564	2	3	2	2	2	2	2	2	2	2	2	2	2	1	0	4	1	2	-2	-2	-2	-2	-2	-2	-2	-2	-2	-2	-2	-2	-2	1	-2	-2	-2	1	1	2	-2	-2	-2	-2	-2	1	2	4	3	3	3
1565	2	3	2	2	2	2	2	2	2	2	2	2	2	1	0	3	4	4	-2	-2	-2	-2	-2	-2	-2	-2	-2	-2	-2	-2	-2	-2	1	-2	-2	5	1	2	-2	-2	-2	-2	-2	1	2	4	4	4	5
1566	2	3	2	2	2	2	2	2	2	2	2	2	2	1	0	5	2	2	1	-2	-2	-2	-2	-2	-2	-2	-2	-2	-2	-2	-2	-2	-2	-2	-2	6	1	1	-2	-2	-2	1	-2	-2	2	4	1	1	1
1567	1	4	2	2	2	2	2	2	2	2	2	2	2	1	0	1	8	4	1	-2	-2	-2	-2	-2	-2	-2	-2	-2	-2	-2	-2	-2	-2	-2	-2	5	1	1	-2	-2	-2	-2	-2	1	2	4	9	9	9
1568	2	3	2	2	2	2	2	2	2	2	2	2	2	1	0	2	5	2	3	-2	-2	-2	-2	2	-2	-2	-2	-2	-2	-2	1	-2	-2	-2	-2	1	1	4	-2	-2	-2	-2	2	1	1	4	7	7	7
1569	2	3	2	2	2	2	2	2	2	2	2	2	2	1	0	5	10	3	1	-2	-2	-2	-2	-2	-2	-2	-2	-2	-2	-2	-2	-2	-2	-2	-2	6	3	3	1	-2	-2	-2	-2	-2	1	4	7	3	3
1570	2	3	2	2	2	2	2	2	2	2	2	2	2	1	0	4	3	3	-2	1	-2	-2	-2	-2	-2	-2	-2	-2	-2	-2	-2	-2	-2	-2	-2	6	1	1	1	-2	-2	-2	-2	2	2	4	4	7	6
1571	2	3	2	2	2	2	2	2	2	2	1	2	2	2	1	5	10	2	1	-2	-2	-2	-2	-2	-2	-2	-2	-2	-2	-2	-2	-2	-2	-2	-2	1	1	1	-2	-2	-2	1	-2	2	2	2	3	3	3
1572	2	3	1	2	2	2	2	2	2	1	2	2	2	2	2	1	10	2	-2	-2	-2	-2	-2	-2	-2	-2	-2	-2	-2	-2	-2	-2	1	-2	-2	5	3	3	-2	-2	-2	-2	-2	1	2	4	4	6	6
1573	1	4	1	1	1	2	2	2	2	2	2	2	1	2	4	3	6	1	-2	-2	-2	-2	-2	-2	-2	-2	-2	-2	-2	-2	-2	-2	-2	-2	-2	-3	-3	1	-2	-2	-2	-2	-2	1	2	6	5	5	9
1574	2	3	2	2	2	2	2	2	2	2	2	2	2	1	0	4	2	1	-2	-2	-2	-2	-2	-2	-2	-2	-2	-2	-2	-2	-2	-2	-2	-2	-2	-3	-3	4	1	-2	-2	-2	-2	2	2	1	2	2	5
1575	2	4	1	2	2	2	2	2	2	2	2	2	1	2	2	5	10	3	1	-2	-2	-2	-2	-2	-2	-2	-2	-2	-2	-2	-2	-2	-2	-2	-2	5	2	1	1	2	-2	-2	-2	3	2	4	6	5	6
1576	1	4	2	2	2	2	2	2	2	2	2	2	2	1	0	1	8	4	-2	1	-2	-2	-2	-2	-2	-2	-2	-2	-2	-2	-2	-2	-2	-2	-2	1	2	1	-2	1	-2	-2	-2	-2	2	4	6	6	9
1577	1	4	1	2	1	2	2	2	2	2	2	2	2	2	2	2	10	2	1	-2	-2	-2	-2	-2	-2	-2	-2	-2	-2	-2	-2	-2	-2	-2	-2	5	1	1	-2	1	-2	-2	-2	-2	2	5	6	6	7
1578	2	3	1	1	1	2	2	2	2	2	2	2	2	2	3	2	10	4	1	-2	-2	-2	-2	-2	-2	-2	-2	-2	-2	-2	-2	-2	-2	-2	2	6	4	2	-2	-2	-2	-2	-2	1	2	5	6	6	6
1579	2	4	1	2	1	2	2	2	2	2	2	2	2	2	2	4	10	1	-2	-2	-2	-2	-2	-2	-2	-2	-2	-2	-2	-2	-2	-2	-2	-2	-2	-3	-3	1	-2	-2	-2	-2	-2	1	2	1	2	4	4
1580	1	3	2	2	2	2	2	2	2	2	2	2	2	1	0	5	1	2	1	-2	-2	-2	-2	-2	-2	-2	-2	-2	-2	-2	-2	-2	-2	-2	-2	6	2	1	-2	-2	-2	1	-2	-2	2	4	7	6	6
1581	1	4	1	2	1	2	2	2	2	1	2	2	2	2	3	4	10	1	-2	-2	-2	-2	-2	-2	-2	-2	-2	-2	-2	-2	-2	-2	-2	-2	-2	-3	-3	1	-2	1	-2	-2	-2	-2	2	8	11	11	11
1582	2	3	2	2	2	2	2	2	2	2	2	2	2	1	0	5	1	1	-2	-2	-2	-2	-2	-2	-2	-2	-2	-2	-2	-2	-2	-2	-2	-2	-2	-3	-3	2	-2	-2	-2	-2	-2	1	2	4	3	3	3
1583	2	3	2	2	2	2	2	2	2	2	2	2	2	1	0	2	8	4	1	-2	-2	-2	-2	2	-2	-2	-2	-2	-2	-2	-2	-2	-2	-2	-2	5	1	2	-2	-2	-2	-2	-2	1	2	3	4	4	4
1584	1	3	2	2	2	2	2	2	2	2	2	2	2	1	0	1	8	1	-2	-2	-2	-2	-2	-2	-2	-2	-2	-2	-2	-2	-2	-2	-2	-2	-2	-3	-3	2	-2	-2	-2	-2	-2	1	2	2	2	1	1
1585	1	5	2	2	2	2	2	2	2	2	2	2	2	1	0	1	8	1	-2	-2	-2	-2	-2	-2	-2	-2	-2	-2	-2	-2	-2	-2	-2	-2	-2	-3	-3	1	-2	-2	-2	-2	-2	1	2	11	11	11	11
1586	2	3	2	2	2	2	2	2	2	2	2	2	2	1	0	5	2	1	-2	-2	-2	-2	-2	-2	-2	-2	-2	-2	-2	-2	-2	-2	-2	-2	-2	-3	-3	1	-2	-2	-2	-2	-2	1	1	4	9	8	8
1587	1	4	1	2	2	2	2	2	2	2	2	2	2	2	1	1	8	4	1	-2	-2	-2	-2	-2	-2	-2	-2	-2	-2	-2	-2	-2	-2	-2	-2	5	2	5	-2	-2	-2	1	-2	-2	2	4	4	4	4
1588	1	3	2	2	2	2	2	2	2	2	1	2	2	2	1	1	4	4	1	-2	-2	-2	-2	-2	-2	-2	-2	-2	-2	-2	-2	-2	-2	-2	-2	5	2	1	-2	-2	-2	1	-2	-2	2	1	1	1	1
1589	2	3	2	2	2	2	2	2	2	2	2	2	2	1	0	4	4	2	1	-2	-2	-2	-2	2	-2	-2	-2	-2	-2	-2	-2	-2	3	-2	-2	4	2	1	1	-2	-2	-2	-2	2	2	4	7	7	7
1590	1	5	1	1	2	2	2	2	2	2	2	2	1	2	3	2	5	4	-2	-2	-2	-2	-2	-2	-2	-2	-2	-2	-2	-2	-2	-2	-2	-2	1	6	4	1	5	4	3	2	1	6	2	11	11	11	11
1591	1	3	2	2	2	2	2	2	2	2	2	2	2	1	0	1	4	3	1	-2	-2	-2	-2	-2	-2	-2	-2	-2	-2	-2	-2	-2	-2	-2	-2	6	1	2	1	-2	-2	-2	-2	-2	2	4	4	1	4
1592	2	3	2	2	2	2	2	2	2	2	2	2	2	1	0	5	1	1	-2	-2	-2	-2	-2	-2	-2	-2	-2	-2	-2	-2	-2	-2	-2	-2	-2	-3	-3	1	-2	-2	-2	-2	-2	1	2	2	6	7	8
1593	1	5	2	2	2	2	2	2	2	2	2	2	2	1	0	1	4	3	1	-2	-2	-2	-2	-2	-2	-2	-2	-2	-2	-2	-2	-2	-2	2	-2	5	2	5	1	2	-2	-2	-2	-2	2	4	4	4	4
1594	1	3	2	2	2	2	2	2	2	2	2	2	2	1	0	1	1	4	1	-2	-2	-2	-2	-2	-2	-2	-2	-2	-2	-2	-2	-2	-2	-2	-2	5	1	1	-2	1	-2	-2	-2	-2	2	3	2	2	2
1595	1	3	2	2	2	2	2	2	2	2	2	2	2	1	0	5	3	2	1	-2	-2	-2	-2	-2	-2	-2	-2	-2	-2	-2	-2	-2	-2	-2	-2	4	1	2	-2	-2	-2	-2	-2	1	2	3	2	2	2
1596	2	3	2	2	2	2	2	2	2	2	2	2	2	1	0	2	2	2	-2	1	-2	-2	-2	2	-2	3	-2	-2	-2	-2	-2	-2	-2	4	-2	6	1	1	1	-2	-2	-2	-2	-2	2	4	2	2	2
1597	2	4	2	2	1	2	2	2	2	2	2	2	2	2	1	4	10	4	1	-2	-2	-2	-2	-2	-2	-2	-2	-2	-2	-2	-2	-2	-2	-2	-2	6	2	1	1	-2	-2	-2	-2	-2	2	4	9	9	7
1598	2	3	2	2	2	2	2	2	2	2	2	2	2	1	0	4	1	3	-2	-2	-2	-2	-2	-2	-2	-2	-2	-2	-2	-2	-2	-2	1	-2	-2	2	2	2	-2	-2	-2	-2	1	-2	2	3	2	3	4
1599	2	3	2	2	2	2	2	2	2	2	2	2	2	1	0	3	1	4	1	-2	-2	-2	-2	-2	-2	-2	-2	-2	-2	-2	-2	2	-2	-2	-2	6	2	2	-2	-2	-2	1	-2	-2	2	3	4	2	3
1600	1	3	2	2	2	2	2	2	2	2	2	2	2	1	0	1	4	3	1	-2	-2	-2	-2	-2	-2	-2	-2	-2	-2	-2	-2	-2	-2	-2	-2	6	1	2	1	-2	-2	-2	-2	-2	2	3	3	3	3
1601	2	3	2	2	1	2	2	2	2	2	2	2	2	2	1	2	8	4	1	-2	-2	-2	-2	-2	-2	-2	-2	-2	-2	-2	-2	-2	-2	-2	-2	5	1	3	1	-2	-2	-2	-2	-2	2	2	1	1	1
1602	2	4	2	2	2	2	2	2	2	2	2	2	2	1	0	2	10	4	1	-2	-2	-2	-2	-2	-2	-2	-2	-2	-2	-2	-2	-2	-2	-2	-2	5	2	1	1	-2	-2	2	-2	3	2	4	4	4	4
1603	2	4	2	2	2	2	2	2	2	2	2	2	1	2	1	5	1	4	1	-2	-2	-2	-2	-2	-2	-2	-2	-2	-2	-2	-2	-2	-2	-2	-2	6	2	1	-2	-2	-2	1	-2	-2	2	3	1	1	1
1604	2	3	2	2	2	2	2	2	2	2	2	2	2	1	0	3	10	2	-2	1	2	-2	-2	-2	-2	-2	-2	-2	-2	-2	-2	-2	-2	-2	-2	5	3	1	1	-2	2	-2	3	-2	2	4	3	4	4
1605	1	3	2	2	2	2	2	2	2	2	2	2	2	1	0	3	8	1	-2	-2	-2	-2	-2	-2	-2	-2	-2	-2	-2	-2	-2	-2	-2	-2	-2	-3	-3	1	-2	1	-2	-2	-2	-2	2	5	7	8	8
1606	2	3	2	2	1	2	2	2	2	2	2	2	2	2	1	4	10	4	1	-2	-2	-2	-2	-2	2	-2	-2	-2	-2	-2	-2	-2	-2	-2	-2	5	2	1	1	-2	2	-2	-2	3	2	3	3	4	4
1607	1	3	2	2	2	1	2	2	2	2	2	2	2	2	1	2	6	1	-2	-2	-2	-2	-2	-2	-2	-2	-2	-2	-2	-2	-2	-2	-2	-2	-2	-3	-3	1	-2	-2	-2	-2	-2	1	2	4	3	1	3
1608	2	4	2	2	2	2	2	2	2	2	2	2	2	1	0	2	10	4	1	-2	-2	-2	-2	-2	-2	-2	-2	-2	-2	-2	-2	-2	-2	-2	-2	5	2	1	1	-2	-2	-2	-2	-2	2	11	11	11	11
1609	1	3	2	2	2	2	2	2	2	2	2	2	2	1	0	1	5	2	1	-2	-2	-2	-2	-2	-2	-2	-2	-2	-2	-2	-2	-2	-2	-2	-2	5	2	1	1	-2	-2	-2	-2	-2	2	3	6	6	6
1610	2	4	2	2	2	2	2	1	2	2	2	2	2	2	1	1	10	2	1	-2	-2	-2	-2	-2	-2	-2	-2	-2	-2	-2	-2	-2	-2	-2	-2	6	4	1	1	-2	-2	-2	-2	-2	2	4	7	6	6
1611	2	3	2	2	2	2	2	2	2	2	2	2	2	1	0	2	10	1	-2	-2	-2	-2	-2	-2	-2	-2	-2	-2	-2	-2	-2	-2	-2	-2	-2	-3	-3	1	1	-2	-2	-2	-2	-2	2	4	3	3	3
1612	2	3	2	2	2	2	2	2	2	2	2	2	2	1	0	4	3	2	1	-2	-2	-2	-2	-2	-2	-2	-2	-2	-2	-2	2	-2	-2	3	-2	6	4	4	-2	-2	1	-2	-2	-2	1	5	6	6	6
1613	2	3	2	2	2	2	2	2	2	2	2	2	1	2	1	5	1	2	1	-2	-2	-2	-2	-2	-2	-2	-2	-2	-2	-2	-2	-2	-2	-2	-2	1	1	1	2	-2	-2	-2	1	-2	2	4	5	7	6
1614	1	3	2	1	2	2	2	2	2	2	2	2	2	2	1	5	4	2	1	-2	-2	-2	-2	-2	-2	-2	-2	-2	-2	-2	-2	-2	-2	-2	-2	6	1	2	-2	1	-2	-2	-2	-2	2	4	1	1	1
1615	1	3	2	2	2	2	2	2	2	2	2	2	2	1	0	2	2	2	-2	1	-2	-2	-2	-2	-2	-2	-2	-2	-2	-2	-2	-2	-2	-2	-2	4	2	2	-2	1	-2	-2	-2	-2	2	4	2	2	2
1616	1	3	1	2	2	2	2	2	2	2	2	2	2	2	1	5	2	2	1	-2	-2	-2	2	-2	-2	-2	-2	-2	-2	-2	-2	-2	-2	-2	-2	6	2	3	1	2	-2	-2	-2	-2	2	4	4	4	4
1617	2	3	2	2	2	2	2	2	2	2	2	2	2	1	0	2	8	4	-2	-2	-2	-2	-2	-2	-2	-2	-2	-2	-2	-2	-2	-2	-2	-2	1	6	4	1	-2	-2	-2	-2	-2	1	1	11	10	10	10
1618	1	4	1	2	2	2	2	2	2	2	2	2	2	2	1	2	10	1	-2	-2	-2	-2	-2	-2	-2	-2	-2	-2	-2	-2	-2	-2	-2	-2	-2	-3	-3	1	-2	-2	-2	-2	-2	1	2	5	10	10	10
1619	2	4	1	1	1	2	2	2	2	2	2	2	2	2	3	4	10	3	1	-2	-2	-2	-2	-2	-2	-2	-2	-2	-2	-2	-2	-2	-2	-2	-2	6	3	1	1	-2	-2	-2	-2	-2	2	4	4	4	6
1620	1	3	2	2	2	2	2	2	2	2	2	2	2	1	0	1	6	1	-2	-2	-2	-2	-2	-2	-2	-2	-2	-2	-2	-2	-2	-2	-2	-2	-2	-3	-3	1	1	-2	-2	-2	-2	-2	2	3	6	7	4
1621	2	5	2	2	2	2	2	2	2	2	2	2	2	1	0	1	10	4	1	-2	-2	-2	-2	-2	-2	-2	-2	-2	-2	-2	-2	-2	-2	-2	-2	5	2	1	-2	1	-2	-2	-2	-2	2	3	2	2	2
1622	2	4	2	2	2	2	2	2	2	2	2	2	1	2	1	1	10	4	-2	-2	1	-2	-2	-2	-2	-2	-2	-2	-2	-2	-2	-2	-2	-2	2	6	2	1	-2	-2	1	-2	-2	-2	1	3	2	2	6
1623	2	3	2	2	2	2	2	2	2	2	2	2	2	1	0	1	5	4	-2	-2	-2	-2	-2	-2	-2	-2	-2	-2	-2	-2	2	1	-2	-2	-2	6	3	2	-2	-2	1	-2	-2	-2	1	3	8	8	8
1624	2	3	2	2	2	2	2	2	2	2	2	2	2	1	0	5	2	1	-2	-2	-2	-2	-2	-2	-2	-2	-2	-2	-2	-2	-2	-2	-2	-2	-2	-3	-3	2	1	-2	-2	-2	-2	-2	2	5	8	8	9
1625	1	3	2	2	2	2	2	2	2	2	2	2	2	1	0	5	1	3	1	-2	2	-2	-2	-2	-2	-2	-2	-2	-2	-2	-2	-2	-2	3	-2	5	1	2	-2	1	-2	-2	-2	-2	2	1	1	5	3
1626	2	3	2	2	2	2	2	2	2	2	2	2	1	2	1	4	10	4	1	-2	-2	-2	-2	-2	-2	-2	-2	-2	-2	-2	-2	-2	-2	-2	-2	5	1	5	1	-2	-2	-2	-2	-2	2	3	2	2	2
1627	1	3	2	2	2	2	2	2	2	2	2	2	2	1	0	4	8	3	2	1	-2	-2	-2	-2	-2	-2	-2	-2	-2	-2	-2	-2	-2	-2	3	5	1	1	1	2	-2	-2	-2	-2	2	4	1	2	2
1628	2	3	1	1	2	2	1	2	2	2	2	2	1	2	4	4	10	1	-2	-2	-2	-2	-2	-2	-2	-2	-2	-2	-2	-2	-2	-2	-2	-2	-2	-3	-3	4	-2	-2	-2	1	-2	-2	2	5	11	11	11
1629	2	3	2	2	2	2	2	2	2	2	2	2	2	1	0	4	10	3	1	-2	-2	-2	-2	-2	-2	-2	-2	-2	-2	-2	-2	-2	2	-2	3	5	3	1	-2	-2	-2	-2	1	2	2	4	4	5	4
1630	2	3	2	2	2	2	2	2	2	2	2	2	2	1	0	5	1	4	1	2	-2	-2	-2	-2	-2	-2	-2	-2	-2	-2	-2	3	-2	-2	-2	6	2	1	1	-2	-2	-2	-2	-2	1	4	1	3	3
1631	1	4	2	2	2	2	2	2	2	2	2	2	2	1	0	4	10	4	1	-2	-2	-2	-2	-2	-2	-2	-2	-2	-2	-2	-2	-2	-2	-2	2	5	1	1	1	2	-2	-2	-2	3	2	3	3	4	4
1632	1	5	2	2	2	2	2	2	2	2	2	2	2	1	0	4	10	4	1	-2	-2	-2	-2	-2	-2	-2	-2	-2	-2	-2	-2	-2	-2	-2	-2	6	2	3	-2	-2	-2	-2	1	-2	2	3	4	3	3
1633	2	4	2	2	2	2	2	2	2	2	2	2	1	2	1	2	10	4	1	-2	-2	-2	-2	-2	-2	-2	-2	-2	-2	-2	-2	-2	-2	-2	-2	6	4	2	1	-2	-2	-2	2	-2	2	5	4	4	5
1634	1	4	1	2	2	2	2	2	2	2	2	2	2	2	1	4	10	4	2	-2	-2	-2	-2	-2	-2	-2	-2	-2	-2	-2	-2	-2	1	-2	-2	6	3	3	1	2	-2	-2	-2	3	2	5	4	5	5
1635	1	5	1	2	2	2	2	2	2	2	2	2	2	2	1	2	2	2	-2	-2	-2	-2	-2	-2	-2	-2	-2	-2	-2	-2	-2	-2	-2	1	-2	5	3	1	1	-2	-2	2	-2	-2	2	4	6	7	5
1636	2	4	2	2	2	2	2	2	2	2	2	2	2	1	0	1	3	2	1	-2	-2	-2	-2	-2	-2	-2	-2	-2	-2	-2	-2	-2	-2	-2	-2	5	1	2	1	2	-2	-2	-2	-2	2	2	3	3	2
1637	1	3	2	2	2	2	2	2	2	2	2	2	2	1	0	4	8	3	-2	1	-2	-2	-2	-2	-2	-2	-2	-2	-2	-2	-2	-2	-2	-2	-2	6	4	1	-2	-2	-2	1	-2	-2	2	5	6	6	6
1638	2	3	2	2	2	2	2	2	2	2	2	2	2	1	0	6	1	1	-2	-2	-2	-2	-2	-2	-2	-2	-2	-2	-2	-2	-2	-2	-2	-2	-2	-3	-3	1	-2	-2	-2	-2	-2	1	2	4	5	6	8
1639	1	3	1	2	2	2	2	2	1	2	2	2	2	2	2	1	10	1	-2	-2	-2	-2	-2	-2	-2	-2	-2	-2	-2	-2	-2	-2	-2	-2	-2	-3	-3	4	3	1	6	2	5	4	2	3	2	2	2
1640	1	5	2	2	2	2	2	2	2	2	2	2	2	1	0	5	10	4	1	-2	-2	-2	-2	-2	-2	-2	-2	-2	-2	-2	-2	-2	-2	-2	-2	5	2	1	1	-2	-2	-2	-2	-2	2	4	3	3	2
1641	2	3	2	2	2	2	2	2	2	2	1	2	2	2	1	4	8	3	-2	1	-2	-2	-2	2	-2	-2	-2	-2	-2	-2	-2	-2	-2	-2	-2	6	3	1	1	-2	-2	-2	2	-2	2	3	6	3	3
1642	1	4	1	2	2	2	2	2	2	2	2	2	2	2	1	2	10	4	-2	-2	-2	-2	-2	-2	-2	-2	-2	-2	-2	-2	-2	-2	-2	-2	1	6	3	2	-2	1	-2	-2	-2	-2	1	7	7	5	4
1643	1	3	2	2	2	2	1	2	2	2	2	2	2	2	1	5	2	3	-2	1	-2	-2	-2	-2	-2	-2	-2	-2	-2	-2	-2	-2	-2	-2	-2	6	2	2	1	-2	-2	-2	-2	-2	2	4	6	6	6
1644	1	3	2	2	2	2	2	2	2	2	2	2	2	1	0	4	4	3	-2	1	-2	-2	-2	-2	-2	-2	-2	-2	-2	-2	-2	-2	-2	2	-2	6	2	1	1	-2	-2	2	-2	-2	2	4	8	8	8
1645	1	3	2	2	2	2	2	2	2	2	2	2	2	1	0	5	2	3	-2	1	-2	-2	-2	-2	-2	-2	-2	-2	-2	-2	-2	-2	-2	-2	-2	5	2	3	-2	-2	-2	1	-2	-2	2	2	6	6	6
1646	1	3	2	2	2	2	2	2	2	2	2	2	2	1	0	6	8	3	-2	1	2	-2	3	-2	-2	-2	-2	-2	-2	4	5	-2	-2	6	7	6	2	2	1	2	3	-2	-2	4	2	7	9	9	9
1647	2	3	2	2	2	2	2	2	2	2	2	2	2	1	0	5	2	4	-2	2	1	-2	-2	-2	-2	-2	-2	-2	-2	-2	3	-2	-2	4	-2	6	3	1	4	-2	1	2	-2	3	1	5	8	9	10
1648	1	3	2	1	2	2	2	2	2	2	2	2	2	2	1	5	1	2	1	-2	-2	-2	-2	-2	-2	-2	-2	-2	-2	-2	-2	-2	-2	-2	2	5	2	4	-2	-2	-2	-2	-2	1	2	3	1	7	3
1649	1	5	1	2	1	2	2	2	1	2	2	2	2	2	3	4	10	1	-2	-2	-2	-2	-2	-2	-2	-2	-2	-2	-2	-2	-2	-2	-2	-2	-2	-3	-3	2	-2	-2	-2	-2	-2	1	2	8	6	7	8
1650	2	5	1	1	1	2	2	2	2	2	2	2	2	2	3	1	10	4	1	-2	-2	-2	-2	-2	-2	-2	-2	-2	-2	-2	-2	-2	-2	-2	2	6	3	2	-2	-2	-2	-2	-2	1	2	4	4	4	4
1651	1	3	2	2	2	2	2	1	2	2	2	2	2	2	1	4	1	1	-2	-2	-2	-2	-2	-2	-2	-2	-2	-2	-2	-2	-2	-2	-2	-2	-2	-3	-3	3	-2	-2	-2	1	-2	-2	2	5	6	7	6
1652	2	4	2	2	2	2	2	2	2	2	2	2	2	1	0	3	10	4	1	-2	-2	-2	-2	2	-2	-2	-2	-2	-2	-2	-2	-2	-2	-2	3	6	2	1	1	-2	-2	2	-2	-2	2	4	3	4	4
1653	2	3	2	2	2	2	2	1	2	2	2	2	2	2	1	1	8	2	-2	-2	-2	-2	-2	1	2	-2	-2	-2	-2	-2	-2	3	-2	-2	-2	5	2	4	-2	2	1	-2	-2	-2	1	5	5	6	7
1654	1	5	2	2	2	2	2	2	2	1	2	2	2	2	1	1	5	1	-2	-2	-2	-2	-2	-2	-2	-2	-2	-2	-2	-2	-2	-2	-2	-2	-2	-3	-3	4	-2	-2	-2	-2	-2	1	2	3	4	5	5
1655	1	4	2	2	2	2	2	2	2	2	2	2	2	1	0	5	10	3	-2	-2	-2	-2	-2	-2	-2	-2	-2	-2	-2	-2	2	-2	-2	1	-2	6	3	1	-2	-2	1	-2	-2	-2	2	4	3	1	4
1656	1	4	1	1	2	2	2	2	2	2	2	2	2	2	2	2	10	4	1	-2	-2	-2	-2	-2	-2	-2	-2	-2	-2	-2	-2	-2	-2	-2	-2	6	2	2	-2	-2	-2	1	-2	-2	2	4	6	6	6
1657	1	3	2	2	2	2	2	2	2	2	2	2	2	1	0	5	1	3	2	1	-2	3	-2	-2	-2	-2	-2	-2	-2	-2	-2	-2	-2	-2	-2	5	2	3	-2	2	-2	-2	1	-2	2	4	6	6	6
1658	2	3	2	2	2	2	2	2	2	2	2	2	2	1	0	3	4	3	-2	-2	-2	-2	-2	-2	-2	-2	-2	-2	-2	-2	-2	-2	1	-2	-2	5	1	2	-2	-2	-2	-2	-2	1	2	4	5	4	4
1659	1	3	2	2	2	2	2	2	2	2	2	2	1	2	1	5	5	2	1	-2	-2	-2	-2	2	3	-2	-2	-2	-2	-2	-2	-2	-2	-2	-2	3	2	3	1	-2	2	-2	3	-2	2	2	4	6	6
1660	1	3	2	2	2	2	2	2	2	2	2	2	2	1	0	4	4	2	1	-2	-2	-2	-2	-2	-2	-2	-2	-2	-2	-2	-2	-2	-2	2	-2	1	1	1	-2	-2	-2	2	-2	1	2	4	3	3	2
1661	1	3	2	2	2	2	2	2	2	2	2	2	2	1	0	5	2	4	-2	-2	-2	-2	-2	-2	-2	-2	-2	-2	1	-2	2	-2	-2	-2	-2	5	2	5	-2	-2	1	-2	-2	-2	1	7	6	6	8
1662	1	5	2	2	2	2	2	2	2	2	2	2	2	1	0	7	7	4	-2	-2	-2	-2	-2	-2	-2	-2	-2	2	-2	-2	-2	1	-2	-2	-2	5	4	1	-2	-2	-2	-2	1	-2	1	3	6	6	5
1663	2	3	2	2	2	2	2	2	2	2	2	2	2	1	0	3	8	2	-2	1	-2	-2	-2	-2	-2	-2	-2	-2	-2	-2	-2	-2	-2	-2	-2	5	2	2	1	-2	-2	-2	-2	-2	2	2	1	1	1
1664	1	3	2	2	2	2	2	2	2	2	2	2	2	1	0	2	2	3	-2	-2	-2	-2	-2	-2	-2	-2	-2	-2	-2	-2	-2	-2	-2	-2	1	6	3	3	1	-2	-2	-2	-2	-2	1	3	6	6	6
1665	2	3	1	2	2	2	2	2	2	2	2	2	2	2	1	2	4	1	-2	-2	-2	-2	-2	-2	-2	-2	-2	-2	-2	-2	-2	-2	-2	-2	-2	-3	-3	1	1	-2	-2	-2	-2	-2	2	5	6	7	6
1666	2	3	2	2	2	2	2	2	2	2	2	2	2	1	0	1	8	3	-2	-2	-2	-2	-2	-2	-2	-2	-2	-2	-2	-2	-2	-2	-2	-2	1	5	2	5	-2	-2	1	-2	-2	2	2	11	11	11	11
1667	1	3	2	2	2	2	2	2	2	2	2	2	2	1	0	7	2	3	3	-2	-2	-2	-2	-2	-2	-2	-2	-2	-2	-2	1	-2	-2	-2	2	6	3	1	-2	-2	1	-2	-2	2	1	4	4	3	6
1668	2	4	2	2	2	2	2	2	2	2	2	2	2	1	0	2	10	3	1	-2	-2	-2	-2	-2	-2	-2	-2	-2	-2	-2	-2	-2	-2	-2	-2	5	2	1	-2	-2	-2	-2	-2	1	2	2	6	5	7
1669	2	3	2	2	2	2	2	2	2	2	2	2	2	1	0	2	8	2	-2	-2	-2	-2	-2	-2	-2	-2	-2	-2	-2	-2	-2	-2	-2	-2	1	6	1	3	-2	-2	-2	-2	-2	1	2	4	1	1	3
1670	1	4	2	2	2	2	2	2	2	2	2	2	2	1	0	3	10	4	-2	-2	-2	-2	-2	-2	-2	-2	-2	-2	-2	-2	-2	-2	-2	-2	1	6	4	2	-2	-2	-2	-2	-2	1	2	4	6	6	6
1671	2	3	2	2	2	2	2	2	2	2	2	2	2	1	0	4	10	2	2	-2	-2	-2	-2	-2	-2	-2	-2	-2	-2	-2	-2	1	-2	-2	-2	6	3	1	-2	-2	1	-2	2	-2	1	5	7	7	8
1672	2	4	1	2	2	2	2	2	2	2	2	2	2	2	1	1	5	3	-2	-2	1	-2	-2	-2	-2	-2	-2	-2	-2	-2	-2	-2	-2	-2	-2	2	4	4	-2	1	-2	-2	-2	-2	2	2	2	3	6
1673	2	3	2	2	2	2	2	2	2	2	2	2	2	1	0	2	10	3	-2	-2	2	-2	-2	-2	-2	-2	-2	-2	-2	1	-2	-2	-2	-2	-2	5	2	1	-2	-2	1	-2	-2	-2	2	3	5	6	3
1674	1	5	2	2	2	2	2	2	2	2	2	2	2	1	0	4	10	4	-2	-2	-2	-2	-2	-2	-2	-2	-2	-2	-2	1	-2	-2	-2	-2	-2	5	3	1	-2	1	-2	-2	-2	-2	2	3	3	8	2
1675	2	3	2	2	2	2	2	2	2	2	2	2	2	1	0	2	8	4	1	-2	-2	-2	-2	-2	-2	-2	-2	-2	-2	-2	-2	-2	-2	-2	-2	5	2	1	-2	1	-2	-2	-2	-2	2	3	5	10	5
1676	2	4	2	2	2	2	2	2	2	2	2	2	2	1	0	3	1	3	1	-2	-2	-2	-2	-2	-2	-2	-2	-2	-2	-2	-2	-2	-2	-2	-2	6	1	1	1	-2	-2	-2	-2	-2	2	4	9	10	8
1677	2	3	2	2	2	2	2	2	2	2	2	2	2	1	0	4	10	1	-2	-2	-2	-2	-2	-2	-2	-2	-2	-2	-2	-2	-2	-2	-2	-2	-2	-3	-3	2	-2	-2	-2	-2	-2	1	2	4	4	4	3
1678	2	4	2	2	2	2	2	2	2	2	2	2	2	1	0	5	10	4	1	-2	-2	-2	-2	-2	2	-2	-2	-2	-2	-2	-2	3	-2	-2	-2	6	3	1	2	3	-2	-2	1	4	2	3	3	3	3
1679	2	5	2	2	2	2	2	2	2	2	1	2	2	2	1	1	10	2	1	-2	-2	-2	-2	-2	-2	-2	-2	-2	-2	-2	-2	-2	-2	-2	-2	5	1	3	-2	-2	-2	1	-2	-2	2	3	4	4	4
1680	1	5	1	2	1	2	2	2	2	2	2	2	2	2	2	1	10	1	-2	-2	-2	-2	-2	-2	-2	-2	-2	-2	-2	-2	-2	-2	-2	-2	-2	-3	-3	3	-2	-2	-2	-2	-2	1	2	5	5	5	3
1681	2	5	2	2	2	2	2	2	2	2	1	2	2	2	1	1	10	3	1	-2	-2	-2	-2	-2	-2	-2	-2	-2	-2	-2	-2	-2	-2	-2	-2	5	1	4	-2	-2	-2	1	-2	2	2	4	5	5	4
1682	1	4	2	2	2	2	2	2	2	2	2	2	2	1	0	5	1	4	1	2	3	-2	-2	-2	4	-2	-2	-2	-2	-2	-2	-2	-2	5	-2	5	4	3	1	2	3	-2	-2	-2	1	3	6	6	6
1683	2	3	2	2	2	2	2	2	2	2	2	2	2	1	0	2	10	4	-2	-2	-2	-2	-2	1	-2	-2	-2	-2	-2	-2	-2	-2	-2	-2	-2	6	3	2	1	-2	-2	-2	-2	-2	2	2	1	1	1
[truncated: 1 more columns]

## Sheet: Codebook
Questions	Corresponding Meaning
1. Gender	1= male, 2=female
2. Age	3=41-60, 4=61-70,5=Over 71 years old
3. Have you been diagnosed with any of the following chronic diseases at a level 2 or higher hospital ?	1= yes, 2=no
4.Your level of education	1=Below junior high school, 2=High school, 3=Secondary school, 4=College, 5=Bachelor's degree, 6=Master's Degree, 7=Doctorate
5.Your occupation	1=Heads of state organs, party organisations, enterprises and institutions, 2=Professionals and technicians, 3=Officials and related personnel, 4=Commercial and service personnel, 5=Agricultural, forestry, animal husbandry, fishery, and water conservancy workers, 6=Operators of production and transport equipment and related personnel, 7=Students, 8=Other workers who cannot be easily classified, 9…
6.How many times per week have you exercised in the last six months	1=No exercise, 2=One to two times, 3=Three to five times, 4=Almost every day
7. The form of exercise you often choose when exercising [For ranking questions, please put the numbers in brackets]	1 = the first position, 2 = the second position, 3 = the third position… ,-2= none
8. How long have you been adhering to your primary form of exercise ?	1=Half hour, 2=1 hour, 3=1½ hours, 4=2 hours or more
9. How long do you exercise each time?	1 = Within two months, 2 = Two to three months, 3 = Three to four months, 4= Four to six months, 5=Six months to one year, 6=Other ___
10. Number of colds you have had in the past year.	1=Almost never,2=Once, 3=Twice, 4=Three times, 5=More than four times
11. Where do you usually exercise? [For ranking questions, please put the numbers in parentheses]	1 = the first position, 2 = the second position, 3 = the third position… ,-2= none
12. Do you have a professional to guide you in your fitness process ?	1 = yes, 2= no
13. How do you feel overall during your exercise?	1= As quiet as it gets (0 points), 2=Very, very relaxed (1 point), 3=Easy (2 points), 4= Moderate (3 points), 5=Somewhat difficult (4 points), 6=Difficult (5 points), 7=(6 points), 8=Very difficult (7 marks), 9= (8 points), 10= (9 points), 11=Reaching the limit (10 points)
14. How do you heart feel during your exercise?	1= As quiet as it gets (0 points), 2=Very, very relaxed (1 point), 3=Easy (2 points), 4= Moderate (3 points), 5=Somewhat difficult (4 points), 6=Difficult (5 points), 7=(6 points), 8=Very difficult (7 marks), 9= (8 points), 10= (9 points), 11=Reaching the limit (10 points)
15. How do you breathing feel during your exercise?	1= As quiet as it gets (0 points), 2=Very, very relaxed (1 point), 3=Easy (2 points), 4= Moderate (3 points), 5=Somewhat difficult (4 points), 6=Difficult (5 points), 7=(6 points), 8=Very difficult (7 marks), 9= (8 points), 10= (9 points), 11=Reaching the limit (10 points)
16. How do you muscles feel during your exercise?	1= As quiet as it gets (0 points), 2=Very, very relaxed (1 point), 3=Easy (2 points), 4= Moderate (3 points), 5=Somewhat difficult (4 points), 6=Difficult (5 points), 7=(6 points), 8=Very difficult (7 marks), 9= (8 points), 10= (9 points), 11=Reaching the limit (10 points)
17. Where are you located?	1=Hebei Province, 2=Shanxi Province, 3=Liaoning Province, 4=Jilin Province, 5=Heilongjiang Province, 6=Jiangsu Province, 7=Zhejiang Province, 8=Anhui Province, 9=Fujian Province, 10=Jiangxi Province, 11=Shandong Province, 12=Henan Province, 13=Hubei Province, 14=Hunan Province, 15=Guangdong Province, 16=Hainan Province, 17=Sichuan Province, 18=Guizhou Province, 19=Yunnan Province, 20=Shaanxi Prov…
