# Supplementary material for: Dose-response relationship between weekly physical activity level and the frequency of colds in Chinese middle-aged and elderly individuals
Source: PeerJ. 2024 May 29;12:e17459. doi: 10.7717/peerj.17459 (PMC11143968; doi:10.7717/peerj.17459)
Supplement: Supplemental Information 2 [file peerj-12-17459-s002.xlsx]

## Sheet: Codebook
Questions	Corresponding Meaning
1. Gender	1= male, 2=female
2. Age	3=40-59, 4=60-69,5=Over 70 years old
3. Have you been diagnosed with any of the following chronic diseases at a level 2 or higher hospital ?	1= yes, 2=no
4.Your level of education	1=Below junior high school, 2=High school, 3=Secondary school, 4=College, 5=Bachelor's degree, 6=Master's Degree, 7=Doctorate
5.Your occupation	1=Heads of state organs, party organisations, enterprises and institutions, 2=Professionals and technicians, 3=Officials and related personnel, 4=Commercial and service personnel, 5=Agricultural, forestry, animal husbandry, fishery, and water conservancy workers, 6=Operators of production and transport equipment and related personnel, 7=Students, 8=Other workers who cannot be easily classified, 9…
6.How many times per week have you exercised in the last six months	1=No exercise, 2=One to two times, 3=Three to five times, 4=Almost every day
7. The form of exercise you often choose when exercising [For ranking questions, please put the numbers in brackets]	1 = the first position, 2 = the second position, 3 = the third position… ,-2= none
8. How long have you been adhering to your primary form of exercise ?	1=Half hour, 2=1 hour, 3=1½ hours, 4=2 hours or more
9. How long do you exercise each time?	1 = Within two months, 2 = Two to three months, 3 = Three to four months, 4= Four to six months, 5=Six months to one year, 6=Other ___
10. Number of colds you have had in the past year.	1=Almost never,2=Once, 3=Twice, 4=Three times, 5=More than four times
11. Where do you usually exercise? [For ranking questions, please put the numbers in parentheses]	1 = the first position, 2 = the second position, 3 = the third position… ,-2= none
12. Do you have a professional to guide you in your fitness process ?	1 = yes, 2= no
13. How do you feel overall during your exercise?	1= As quiet as it gets (0 points), 2=Very, very relaxed (1 point), 3=Easy (2 points), 4= Moderate (3 points), 5=Somewhat difficult (4 points), 6=Difficult (5 points), 7=(6 points), 8=Very difficult (7 marks), 9= (8 points), 10= (9 points), 11=Reaching the limit (10 points)
14. How do you heart feel during your exercise?	1= As quiet as it gets (0 points), 2=Very, very relaxed (1 point), 3=Easy (2 points), 4= Moderate (3 points), 5=Somewhat difficult (4 points), 6=Difficult (5 points), 7=(6 points), 8=Very difficult (7 marks), 9= (8 points), 10= (9 points), 11=Reaching the limit (10 points)
15. How do you breathing feel during your exercise?	1= As quiet as it gets (0 points), 2=Very, very relaxed (1 point), 3=Easy (2 points), 4= Moderate (3 points), 5=Somewhat difficult (4 points), 6=Difficult (5 points), 7=(6 points), 8=Very difficult (7 marks), 9= (8 points), 10= (9 points), 11=Reaching the limit (10 points)
16. How do you muscles feel during your exercise?	1= As quiet as it gets (0 points), 2=Very, very relaxed (1 point), 3=Easy (2 points), 4= Moderate (3 points), 5=Somewhat difficult (4 points), 6=Difficult (5 points), 7=(6 points), 8=Very difficult (7 marks), 9= (8 points), 10= (9 points), 11=Reaching the limit (10 points)
17. Where are you located?	1=Hebei Province, 2=Shanxi Province, 3=Liaoning Province, 4=Jilin Province, 5=Heilongjiang Province, 6=Jiangsu Province, 7=Zhejiang Province, 8=Anhui Province, 9=Fujian Province, 10=Jiangxi Province, 11=Shandong Province, 12=Henan Province, 13=Hubei Province, 14=Hunan Province, 15=Guangdong Province, 16=Hainan Province, 17=Sichuan Province, 18=Guizhou Province, 19=Yunnan Province, 20=Shaanxi Prov…
